# Supplementary material for: Paternal restraint stress affects offspring metabolism via ATF-2 dependent mechanisms in Drosophila melanogaster germ cells
Source: Commun Biol. 2020 May 4;3:208. doi: 10.1038/s42003-020-0935-z (PMC7198565; doi:10.1038/s42003-020-0935-z)
Supplement: Supplementary file 3 — Supplementary Data 1 [file 42003_2020_935_MOESM3_ESM.xlsx]

## Sheet: Fig. 1c
control							restraint 10h (3X)
0.693092	0.924122	0.740657	1.24349	0.896942	1.5017		1.28426	1.18913	1.69196	1.13477	1.44734	1.34541
0.764398	1.13089	1.3089	0.947644	1.01047	0.837696		0.874345	0.905759	1.09948	1.08377	1.25131	1.12042
1.34153	0.859624	0.937771	0.794501	1.29812	0.768451		0.690304	0.790159	0.829233	1.18958	0.772793	0.846599
0.728253	1.03978	0.78085	1.33918	1.18139	0.930546		0.756575	0.886042	0.99528	1.03978	0.987188	1.02765

## Sheet: Fig. 1d_x0009_
	control							restraint 10h (3X)
1st blood	0.866426	0.866426	0.801444	1.213	0.830325	1.42238		1.48737	1.50903	1.55957	1.37184	1.15524	1.10469
2nd blood	0.985075	1.15672	0.932836	1.1194	1.13433	0.671642		1.06716	0.664179	1.11194	0.985075	0.61194	0.955224
3rd blood	0.952625	0.752881	1.02945	1.17542	1.1831	0.90653		0.84507	0.883483	0.99872	1.38284	0.798976	0.614597
4th blood	0.75513	0.894665	1.01778	1.48564	0.829001	1.01778		0.968536	0.771546	1.00137	0.984952	1.19836	1.02599

## Sheet: Fig. 1e
	control							restraint 10h (3X)
1st blood	1.0996	0.741036	1.18725	0.972112				1.93626	2.04781	2.12749	2.04781	1.84861	2.43825	1.55378
2nd blood	1.05882	0.835913	0.482972	0.798762	1.53251	1.29102		1.3839	1.62539	1.76471	2.05263	1.58824	2.34056
3rd blood	0.794345	0.59383	1.28021	0.539846	2.11311	0.678663		0.771208	1.24165	1.93573	1.57326	1.24936	1.17224
4th blood	0.802998	0.616702	0.668094	2.39615	0.85439	0.66167		1.59315	0.944326	1.77302	1.50321	1.61242	1.79872

## Sheet: Fig. 1f
	F-H3K9me2			F-IgG			R-H3K9me2			R-IgG
rDNA	0.031654	0.030586	0.031205	0.005016	0.006334	0.006785	0.027594	0.029838	0.03166	0.008682	0.008742	0.009337
A	0.018859	0.018923	0.013502	0.004172	0.002915	0.004853	0.019709	0.021321	0.015455	0.00424	0.009076	0.003941
B	0.017987	0.015627	0.017747	0.003015	0.004134	0.00349	0.01285	0.015891	0.014522	0.004459	0.007048	0.004394
C	0.019545	0.020638	0.020441	0.005884	0.004621	0.004441	0.01537	0.018058	0.016934	0.007874	0.00645	0.005545
D	0.01349	0.014833	0.011862	0.004201	0.003044	0.003693	0.010979	0.01032	0.011083	0.004124	0.004369	0.003918
E	0.016163	0.018036	0.017561	0.004974	0.005241	0.005017	0.012832	0.013774	0.013223	0.005959	0.006621	0.006839
act5c	0.002593	0.002752	0.002993	0.002458	0.002302	0.002229	0.003052	0.003986	0.003445	0.002595	0.003459	0.003027

## Sheet: Fig. 1g
	control							restraint 10h (3X)
1st blood	1.05495	1.02198	0.873626	1.03846	1.02198	0.989011		1.13736	1.05495	0.873626	1.3022	0.857143	1.18681
2nd blood	1.11475	0.901639	0.95082	1.03279	1	1		1.01639	0.819672	0.983607	0.934426	1.08197	0.983607
3rd blood	1.30435	1.2	0.808696	0.834783	0.808696	1.04348		0.86087	0.913044	0.652174	0.547826	0.913044	1.27826
4th blood	1.02941	0.911765	1.08824	1.02941	0.852941	1.08824		1.20588	1	0.852941	1.11765	1.05882	1.11765

## Sheet: Fig. 1h
	control							restraint 10h (3X)
1st blood	0.913793	1.08621	1					1.18965	0.982759	1.25862	1.15517	1.10345	0.87931
2nd blood	1.07798	1.12385	0.779817	1.03211	0.986239			0.963303	0.665138	1.03211	1.05505	1.00917	0.779817
3rd blood	1.18518	1.01235	1.01235	0.790123				1.18518	1.20988	0.938272	0.888889	1.25926	1.06173
4th blood	1.05769	1.15385	1.03846	0.75				0.846154	0.846154	0.826923	0.807692

## Sheet: Fig.3
sample information
Father's genotype	RS stress	サンプル番号	重量(mg)/30 F1 males	平均(mg)
w1118 iso	NO	1	25.8	25.7833
		2	26.2
		3	25.9
		4	25.8
		5	25.2
		6	25.8
	Yes	7	25.5	25.5333
		8	25.2
		9	25.4
		10	25.6
		11	25.7
		12	25.8
dATF-2KOiso	NO	13	24.9	24.7167
		14	25.1
		15	24.5
		16	24.9
		17	24.7
		18	24.2
	Yes	19	24.6	24.3833
		20	24.8
		21	24.4
		22	23.8
		23	24.3
		24	24.4
Result of metabolome analysis
				Father's genotype	w1118 iso												dATF-2KO iso												Satatistics														Total
				RS stress	No						Yes						No						Yes						Average				STDEV				RSD(%)				TTEST p-value		Total
				Sample weight(g)	0.0258	0.0262	0.0259	0.0258	0.0252	0.0258	0.0255	0.0252	0.0254	0.0256	0.0257	0.0258	0.0249	0.0251	0.0245	0.0249	0.0247	0.0242	0.0246	0.0248	0.0244	0.0238	0.0243	0.0244	w1118 iso		dATF-2KO iso		w1118 iso		dATF-2KO iso		w1118 iso		dATF-2KO iso		w1118 iso	dATF-2KO iso	Total
KEDD ID 1	KEGG ID 2	Annotation	Ave m/z	Ave CorMT	1	2	3	4	5	6	7	8	9	10	11	12	13	14	15	16	17	18	19	20	21	22	23	24	No	Yes	No	Yes	No	Yes	No	Yes	No	Yes	No	Yes	No vs Yes	No vs Yes	Total	check
C00588	-	Phosphorylcholine	184.074	24.1813	5800.42	5611.64	5580.07	5626.32	6150.33	5612.39	5531.67	5569.28	5408.33	5379.21	5284.23	5337.7	5237.8	5031.02	5465.73	5552.68	5375.77	5466.4	5255.83	4935.43	5316.85	5296.22	5169.88	5210.97	5730.2	5418.4	5354.9	5197.53	220.321	111.127	191.248	139.296	3.84491	2.05093	3.57146	2.68003	0.011346	0.134317	21701	YES
C00002	-	ATP	505.994	13.468	6480.15	6207.13	5861.17	6161.38	6497.62	6018.11	5300.32	5330.82	5091.44	3998.55	3580.55	4424.01	3728.21	5228.35	4771.91	4921.95	5494.25	4280.93	4118.06	4933.02	5664.27	4281.66	4880.36	4365.75	6204.26	4620.95	4737.6	4707.19	251.552	734.222	644.35	573.014	4.0545	15.889	13.6008	12.1732	0.00053967	0.932855	20270	YES
C00003	-	NAD+	662.106	26.6965	684.67	665.751	663.619	658.701	663.738	653.734	616.868	625	641.384	638.127	628.32	616.039	614.086	644.355	626.351	611.041	609.351	643.396	646.773	594.917	660.349	631.652	607.495	685.391	665.035	627.623	624.763	637.763	10.5598	10.5538	15.9588	33.6125	1.58785	1.68155	2.55438	5.27038	0.000110006	0.412161	2555.18	YES
C00366	-	Urate	167.024	16.8009	505.716	504.541	499.607	558.774	610.132	581.01	324.345	403.81	344.213	471.944	474.35	491.567	405.38	453.391	381.012	526.453	369.242	413.221	281.869	333.261	422.23	395.519	333.809	444.348	543.297	418.372	424.783	368.506	46.8015	71.9911	57.734	62.1611	8.61435	17.2074	13.5914	16.8684	0.00514948	0.135247	1754.96	YES
C00008	-	ADP	426.027	14.2102	405.021	366.025	428.132	364.971	342.798	402.66	335.609	310.419	338.507	272.646	273.43	361.776	379.169	674.466	450.377	453.21	441.146	499.713	405.652	406.925	427.312	395.909	515.596	539.806	384.935	315.398	483.014	448.533	31.9853	36.6258	101.413	62.6382	8.30928	11.6126	20.9958	13.9651	0.00569949	0.494783	1631.88	YES
C00044	-	GTP	521.989	13.7856	483.882	461.943	440.408	436.627	510.787	601.968	323.909	351.939	346.697	245.666	213.165	387.707	220.049	345.276	290.573	333.903	390.537	351.753	259.12	351.978	418.308	294.122	390.161	423.092	489.269	311.514	322.015	356.13	61.8037	67.5862	59.41	67.5	12.6318	21.6961	18.4494	18.9537	0.00077527	0.374616	1478.93	YES
C00075	-	UTP	482.966	13.0952	305.714	292.434	278.571	276.442	298.854	362.764	273.32	264.225	248.968	208.471	182.742	287.783	196.048	257.99	241.841	261.113	287.792	297.752	212.172	235.574	270.391	205.41	266.98	286.639	302.463	244.251	257.089	246.194	31.6489	40.5581	36.2537	33.4277	10.4637	16.605	14.1016	13.5778	0.0197307	0.600226	1050	YES
C00183	-	Val	118.086	13.1999	237.131	237.523	227.35	241.797	256.96	247.1	200.929	197.213	207.675	214.082	218.454	236.853	186.211	243.014	213.231	192.372	184.114	219.018	171.507	178.676	220.572	203.159	207.532	214.249	241.31	212.534	206.327	199.282	10.0537	14.2961	23.0109	19.781	4.16631	6.72648	11.1526	9.9261	0.00238788	0.582154	859.454	YES
C00123	-	Leu	132.102	13.5479	221.034	231.523	222.342	223.62	233.022	231.035	178.435	184.534	199.774	204.619	210.68	216.564	164.511	219.834	185.898	164.831	158.604	189.986	139.346	164.392	210.894	181.279	170.12	189.707	227.096	199.101	180.611	175.956	5.32275	14.8944	23.0078	24.2743	2.34383	7.48084	12.7389	13.7956	0.00147691	0.740253	782.764	YES
C01620	-	Threonate	135.032	16.2871	160.638	135.199	154.723	162.564	152.456	174.82	153.533	157.839	188.625	245.754	271.88	271.141	199.095	137.475	158.163	175.087	163.757	277.115	184.841	135.945	142.865	191.671	204.013	231.698	156.734	214.795	185.115	181.839	13.1335	54.9069	49.4209	36.6292	8.37948	25.5625	26.6974	20.1438	0.030431	0.898786	738.483	YES
C00029	-	UDP-glucose	565.052	17.3784	226.316	203.953	205.096	220.812	208.325	226.892	181.188	162.796	170.174	157.862	159.853	192.739	160.126	167.762	157.258	148.814	157.272	190.592	180.307	153.022	175.151	153.594	188.209	181.758	215.232	170.769	163.637	172.007	10.6545	13.7177	14.5386	15.0722	4.95023	8.03292	8.88467	8.76255	9.25668e-05	0.350689	721.645	YES
C00407	-	Ile	132.102	13.4269	187.116	189.505	184.169	180.433	192.469	204.87	158.111	153.133	163.743	184.509	178.674	183.74	137.888	181.953	159.839	148.49	136.905	166.995	129.439	146.18	168.096	165.628	157.988	162.91	189.76	170.318	155.345	155.04	8.49642	13.7034	17.639	14.7454	4.47744	8.04576	11.3547	9.51068	0.0144445	0.974736	670.464	YES
C02571	-	o-Acetylcarnitine	204.124	12.0019	179.585	181.631	207.837	205.892	203.734	188.582	138.389	135.663	135.228	150.11	150.017	161.941	138.984	159.697	160.534	163.144	182.861	164.826	131.682	137.823	148.685	166.594	162.663	176.382	194.544	145.225	161.675	153.971	12.7751	10.624	14.0074	17.4509	6.56669	7.31556	8.66398	11.3338	2.69216e-05	0.41883	655.414	YES
C00315	-	Spermidine	146.166	6.33072	130.434	112.192	120.176	139.603	123.411	129.531	145.713	152.521	164.992	217.57	215.332	177.007	200.962	114.687	162.15	150.931	137.3	190.171	189.706	144.24	158.448	194.544	171.7	186.844	125.891	178.856	159.367	174.247	9.46968	31.0384	32.3764	19.8301	7.52212	17.3539	20.3156	11.3805	0.00252671	0.359689	638.361	YES
C00043	-	UDP-N-acetylglucosamine	606.079	17.7779	177.511	165.239	160.581	165.572	158.813	165.288	153.793	148.11	156.802	155.932	150.643	157.175	160.886	157.972	151.925	149.71	152.274	159.472	158.785	145.23	158.375	157.29	158.149	161.584	165.501	153.743	155.373	156.569	6.53134	3.66795	4.63699	5.74296	3.94642	2.38577	2.98442	3.66801	0.00323916	0.699892	631.185	YES
C00005	-	NADPH	371.544	13.8482	116.818	111.043	91.5246	104.626	94.9197	111.747	102.612	90.5074	77.3569	37.8977	30.8546	51.0274	73.6314	73.2496	72.7866	71.5334	87.4215	59.9858	74.8335	81.0075	80.3605	59.3777	81.0671	49.3352	105.113	65.0426	73.1014	70.9969	10.0495	29.3722	8.71717	13.4778	9.56064	45.1584	11.9248	18.9836	0.0101292	0.754705	314.254	YES
C00078	-	Trp	205.098	14.3188	77.3249	74.9222	74.7224	74.8965	76.8807	72.7955	68.6858	71.7867	72.007	69.772	72.7911	68.9804	64.7087	77.5628	68.5101	68.2871	64.1929	64.3047	61.6503	68.0663	77.4956	70.385	69.7624	72.6881	75.2571	70.6705	67.9277	70.008	1.64311	1.73965	5.11352	5.23584	2.18334	2.46163	7.52789	7.47891	0.000848062	0.502138	283.863	YES
C00079	-	Phe	166.087	14.4172	86.5672	74.3517	80.6851	73.7879	72.2429	77.6928	67.5027	67.351	64.7229	63.0845	63.4302	63.7955	65.1829	67.9973	57.5579	56.8771	57.6209	54.0767	58.4304	61.3481	72.1296	64.8473	62.6715	65.1934	77.5546	64.9812	59.8855	64.1034	5.3611	1.97228	5.42591	4.6473	6.91268	3.03516	9.06048	7.24969	0.000305062	0.178727	266.525	YES
C00689	-	Trehalose 6-phosphate	421.08	17.8312	41.4983	45.0944	40.4609	32.8269	33.9166	32.0295	52.4265	46.6728	61.3748	47.782	50.4651	48.2528	66.7403	71.3178	78.4302	81.7343	59.6113	62.4584	74.1626	70.4572	73.8746	58.6415	62.7831	64.1151	37.6378	51.1623	70.0487	67.339	5.4207	5.41158	8.78534	6.41553	14.4023	10.5773	12.5418	9.52722	0.0015011	0.555374	226.188	YES
C00063	-	CTP	481.983	13.2305	72.9821	71.7537	62.7927	69.2723	77.6805	71.299	58.1672	56.6048	52.2507	46.5169	39.7938	49.6044	41.6554	48.288	53.0187	55.6974	61.1694	48.4389	45.8213	53.2856	61.6535	46.427	54.6558	49.5183	70.9634	50.4896	51.378	51.8936	4.88984	6.78835	6.78138	5.95352	6.89065	13.445	13.199	11.4726	0.000133094	0.891467	224.725	YES
C01996	-	Acetylcholine	146.118	10.2662	63.1942	67.0217	64.4496	67.6418	70.3302	64.456	47.1226	51.0061	46.5247	42.2814	35.9631	37.7815	38.6525	50.0424	44.5226	43.7049	46.1842	34.1826	41.2355	47.3269	52.0558	47.99	45.9179	53.7153	66.1823	43.4466	42.8815	48.0402	2.64391	5.82388	5.64115	4.46432	3.9949	13.4047	13.1552	9.29288	5.56536e-06	0.109522	200.551	YES
C00879	-	Mucate	209.034	12.3426	39.0244	35.0252	37.4453	43.0938	44.474	37.2316	39.3848	44.2394	48.7592	63.6237	66.2227	56.7086	51.5102	30.1448	39.6938	44.3933	41.3826	60.458	40.7931	29.8721	32.8196	47.9108	43.3683	48.2577	39.3824	53.1564	44.5971	40.5036	3.66582	10.7835	10.4177	7.68579	9.30827	20.2863	23.3596	18.9756	0.0142317	0.456544	177.64	YES
C01182	-	Ribulose 1,5-diphosphate	308.983	11.8041	42.4692	31.6425	35.336	38.7483	39.8147	42.8654	34.728	37.1266	33.8675	31.9262	22.7339	30.1791	41.2942	20.1861	33.0408	31.369	41.9912	34.8884	33.7768	32.9656	38.2586	26.9257	33.9005	33.4924	38.4793	31.7602	33.7949	33.2199	4.32748	5.02093	7.9532	3.63091	11.2462	15.8089	23.5337	10.9299	0.0323766	0.875227	137.254	YES
C00119	-	PRPP	388.949	11.5467	42.6353	30.6138	32.3517	43.709	40.6779	58.9887	32.8342	29.2301	18.3841	18.5089	12.2644	34.2641	19.9758	8.87622	23.6859	22.8436	33.0981	32.6646	21.8812	35.4946	42.0233	17.7429	34.6803	37.2166	41.4961	24.2477	23.524	31.5065	10.1479	9.05313	8.97607	9.50019	24.4551	37.3361	38.157	30.1531	0.0111215	0.165523	120.774	YES
C00004	-	NADH	664.121	18.4763	20.2155	17.8909	15.9133	20.4834	19.2303	22.6858	18.779	19.2107	16.8379	10.7393	9.28758	11.7709	41.2159	22.6023	33.1955	30.5404	42.7065	31.4778	35.2519	34.2429	35.3048	32.1755	48.385	29.0391	19.4032	14.4376	33.623	35.7332	2.32802	4.35209	7.42839	6.63584	11.9981	30.1442	22.0931	18.5705	0.0334249	0.615107	103.197	YES
C00035	-	GDP	442.022	14.454	24.9349	29.2029	26.6113	23.9894	25.9671	27.896	24.2042	24.8441	26.5965	18.6156	19.2372	21.9902	22.51	28.9206	26.6635	28.6131	26.3502	22.0415	26.0467	30.7885	34.077	25.5563	27.2875	24.8711	26.4336	22.5813	25.8498	28.1045	1.91191	3.19794	2.95417	3.59794	7.23286	14.1619	11.4282	12.802	0.0297385	0.262907	102.969	YES
C01159	-	2,3-DPG	264.955	11.1837	36.3683	32.084	27.2203	38.2895	36.7573	41.9814	25.7052	21.8612	18.9295	15.758	13.1598	25.1744	14.3643	16.0292	22.9818	22.8801	33.2812	21.281	18.5099	23.4636	29.9949	17.0172	26.1864	22.4322	35.4501	20.098	21.8029	22.934	5.14456	5.07267	6.68196	4.80721	14.5121	25.2397	30.6471	20.961	0.000398447	0.743387	100.285	YES
C00016	-	FAD	784.154	19.5015	27.2864	26.556	25.7347	25.2499	28.9343	26.7883	22.9335	23.1572	22.1091	20.4105	20.2505	21.6163	20.7414	25.1328	24.2595	24.1963	24.9644	22.0066	22.4595	23.4038	26.4613	23.0694	23.3424	22.2823	26.7583	21.7462	23.5502	23.5031	1.29449	1.23047	1.77186	1.52016	4.83771	5.65833	7.52376	6.46789	4.32925e-05	0.961607	95.5577	YES
C00153	C02421	Isonicotinamide+Nicotinamide	123.056	9.88329	19.7346	18.6996	17.0452	15.8808	14.7943	10.4584	20.1652	21.4547	22.5783	27.9786	28.0556	20.0775	22.6306	15.5378	15.5083	16.0076	17.3447	22.7814	22.284	11.3159	15.9355	19.9211	17.0465	15.8548	16.1022	23.385	18.3017	17.0596	3.29978	3.70401	3.47644	3.77328	20.4927	15.8393	18.9951	22.1182	0.00487923	0.566344	74.8485	YES
C00105	-	UMP	323.033	15.3583	13.5751	11.555	11.1181	12.6529	11.8238	13.1434	13.5904	15.8231	16.3665	16.5669	18.173	20.2595	17.1335	9.00068	10.0186	12.8198	12.4507	22.5533	14.6039	10.9291	10.71	14.3075	16.8599	20.751	12.3114	16.7966	13.9961	14.6936	0.963281	2.25175	5.05204	3.78372	7.82431	13.406	36.0961	25.7508	0.00116842	0.79214	57.7976	YES
C00352	-	Glucosamine 6-phosphate	258.041	16.7518	18.2215	12.5699	15.2801	16.4259	15.132	17.7006	12.2632	15.0128	15.0313	12.8542	13.1624	12.1311	13.1065	12.3195	9.463	10.3511	10.9963	12.153	12.2198	12.8936	10.8649	12.5711	12.1279	16.8275	15.8883	13.4092	11.3982	12.9175	2.048	1.30525	1.36673	2.03629	12.89	9.73398	11.9907	15.7638	0.0314196	0.160124	53.6132	YES
C00010	-	CoA	382.557	14.4904	32.0666	25.5937	14.2734	15.2914	15.4967	15.3455	16.118	13.5334	3.03913	N.D.	N.D.	N.D.	7.51779	23.215	13.6113	7.00841	9.40345	N.D.	9.58323	25.3065	20.8012	4.7412	6.43606	N.D.	19.6779	5.44841	10.126	11.1447	7.39162	7.40359	7.78525	9.83488	37.5631	135.885	76.8837	88.2471	0.0075968	0.8463	46.397	YES
C00096	-	GDP-mannose	604.076	18.154	11.7108	11.063	12.2162	10.9549	10.7189	11.1075	9.56741	9.91812	9.53896	10.4588	9.62446	9.96522	10.5149	9.28573	11.5071	11.4424	10.9212	10.12	9.14435	10.3575	11.8371	9.8733	10.7734	8.98245	11.2952	9.84549	10.6319	10.1614	0.558225	0.350954	0.847876	1.07035	4.94214	3.56462	7.97484	10.5336	0.0003077	0.41836	41.9339	YES
C02953	-	7,8-Dihydrobiopterin	240.11	14.2096	9.84042	8.96734	9.34356	9.76795	7.67571	9.44097	7.58283	7.44888	6.55458	8.54503	9.56061	6.63353	8.9903	6.09879	7.24701	8.34727	8.67954	7.46695	7.9593	8.14458	7.21962	7.0172	8.34944	7.05304	9.17266	7.72091	7.80498	7.62386	0.798059	1.15754	1.07709	0.594545	8.7004	14.9922	13.8	7.79848	0.0299107	0.725901	32.3224	YES
C00167	-	UDP-glucuronate	579.032	14.1023	10.0387	9.36194	8.93378	10.3615	10.2706	12.59	8.41165	7.73032	7.59422	6.75317	5.36209	10.5377	5.85255	6.21619	7.43537	7.65952	7.9585	7.79483	5.6395	6.52047	6.92376	6.28648	7.47713	7.67004	10.2594	7.73152	7.15283	6.7529	1.26915	1.72785	0.8906	0.762377	12.3706	22.3481	12.451	11.2896	0.0161552	0.422889	31.8967	YES
C00301	-	ADP-ribose	558.069	17.6979	5.95392	4.7914	5.70679	5.49885	6.05421	4.75702	5.71614	5.99674	7.78628	9.33002	9.6062	8.28611	7.45391	5.9686	5.76594	7.05612	6.04366	11.007	6.97549	4.40226	6.46374	6.18523	6.8832	6.59522	5.46036	7.78692	7.21587	6.25085	0.565803	1.63909	1.97418	0.949784	10.362	21.0492	27.3588	15.1945	0.00819767	0.305933	26.714	YES
C06423	-	Octanoate	143.109	18.1825	8.12797	7.35566	6.63755	5.58783	5.96385	8.74738	5.95672	6.9148	6.31073	4.94039	3.52063	4.22589	4.40376	6.2783	3.85526	5.52795	5.96047	3.22628	6.46994	4.92519	3.87252	3.94329	5.52091	3.80398	7.07004	5.31153	4.87534	4.75597	1.23466	1.30452	1.22915	1.08616	17.4633	24.5602	25.2116	22.8378	0.0374329	0.862085	22.0129	YES
C08261	-	Azelate	187.101	13.3334	3.89467	5.24424	4.74215	4.36778	4.20318	5.13659	3.71631	4.06117	3.99396	3.30532	2.70102	3.53376	3.46674	4.29526	2.95394	4.89634	2.96788	3.52041	3.16572	4.12494	3.35586	4.01902	5.29771	3.53567	4.5981	3.55192	3.68343	3.91649	0.535172	0.503377	0.769828	0.772622	11.639	14.172	20.8998	19.7274	0.00584335	0.612088	15.7499	YES
C00750	-	Spermine	102.116	6.25662	2.9628	1.83178	1.91056	2.03742	1.89519	3.50552	2.76596	3.08139	3.36252	4.8876	5.54948	3.99921	4.34999	1.84501	2.96967	2.50896	2.40191	5.07727	4.74598	3.24808	2.42224	3.01443	3.81794	3.80399	2.35721	3.94103	3.19213	3.50878	0.703798	1.09004	1.25298	0.80079	29.8572	27.6587	39.252	22.8225	0.0135736	0.613311	12.9991	YES
C00378	-	Thiamine	265.113	9.06019	2.14897	2.75343	2.95294	2.73191	2.65649	2.45712	1.50392	2.33233	2.7769	1.31433	N.D.	2.0044	2.29597	4.09248	3.16796	3.0009	2.46144	1.85034	2.13885	2.35036	3.49028	3.07928	3.57439	4.59739	2.61681	1.65531	2.81151	3.20509	0.279589	0.971331	0.789428	0.89883	10.6843	58.6795	28.0784	28.0438	0.0420446	0.439055	10.2887	YES
C00024	-	Acetyl CoA	403.562	14.8693	2.77007	4.23873	3.78405	4.28889	5.01289	6.01276	1.08584	1.2383	1.10909	0.813418	0.780877	0.981201	1.04014	2.82138	1.81258	1.58325	2.15696	0.756086	1.21275	3.78804	2.57496	1.76615	1.52435	2.09922	4.35123	1.00145	1.69507	2.16091	1.0988	0.178452	0.750848	0.92551	25.2526	17.8193	44.2961	42.8296	2.39471e-05	0.360907	9.20867	YES
C02037	-	Gly-Gly	133.058	11.2231	2.58555	2.75215	3.37364	2.5198	3.60232	2.71629	N.D.	N.D.	2.53941	N.D.	N.D.	2.55239	N.D.	2.91618	N.D.	N.D.	2.63802	3.07798	3.64773	2.69946	2.1225	N.D.	2.80538	N.D.	2.92496	0.848634	1.4387	1.87918	0.450087	1.3147	1.58229	1.53495	15.3878	154.92	109.98	81.6818	0.00438932	0.635088	7.09147	YES
C00054	-	Adenosine 3',5'-diphosphate	426.024	12.6087	1.55984	1.39824	2.35738	1.99987	1.82173	2.04407	1.23403	1.44275	0.624866	0.684767	1.06596	1.55729	1.70817	1.32682	1.66874	1.12596	1.73011	1.44113	1.49345	1.10864	1.53933	1.47769	1.39755	2.02419	1.86352	1.10161	1.50016	1.50681	0.348007	0.385713	0.24418	0.296729	18.6747	35.0135	16.277	19.6925	0.00490896	0.967017	5.9721	YES
C06337	-	Terephthalate	165.022	11.5697	0.828206	1.02351	1.10491	1.10726	0.819995	0.905364	0.953571	1.61179	1.28939	1.45619	1.29866	1.0006	0.820021	1.27766	1.25893	1.89112	1.08193	1.43464	0.935778	1.29505	1.21748	1.544	1.41506	1.1679	0.964873	1.26836	1.29405	1.26255	0.131552	0.255096	0.359849	0.21038	13.6341	20.1122	27.808	16.6632	0.0269469	0.856827	4.78983	YES
C00099	-	beta-Ala	90.0559	9.72257	16337.4	16445.7	16075.7	16856.5	16955.1	15076.6	15277.7	16468.3	16263.4	16476.9	16039.3	15722	15727.5	15838.7	16728.1	16455.3	15704.4	16016	15238.1	14902.3	16412.6	16026.7	15843.7	15155.5	16291.2	16041.3	16078.3	15596.5	679.416	470.418	421.539	585.987	4.17046	2.93255	2.62178	3.75717	0.475885	0.133086	64007.2	NO
C00135	-	His	156.077	9.81876	6763.85	6693.04	6596.63	6684.09	6805.37	6645.77	6341.97	6933.69	6760.46	6643.58	6488.46	6479.61	6671.2	6214.69	6943.32	6659.44	6211.78	6318.56	7524.22	7438.33	7679.21	7421.61	7538.54	7572.61	6698.13	6607.96	6503.17	7529.09	76.2727	215.465	299.529	94.1624	1.13872	3.26069	4.6059	1.25065	0.356709	1.17286e-05	27338.3	NO
C00148	-	Pro	116.071	14.0898	6682.86	4512.52	5584.6	7079	6866.39	7537.84	6681.29	6912.92	3808.63	6609.27	5030.1	7304.24	7138.89	1638.84	5527.18	5595.87	6588.09	6815.63	6877.16	7127.04	7592.19	5621.22	7214.49	6913.94	6377.2	6057.74	5550.75	6891.01	1120.5	1348.53	2025.03	673.066	17.5704	22.2612	36.4822	9.76731	0.664882	0.154963	24876.7	NO
C00064	-	Gln	147.077	13.9749	6162.08	7420.33	6925.44	5782.06	6362.63	5373.34	5534.34	6005.57	7413.08	6021	6700.91	5635.46	5784.66	7648.57	6289.26	6336.64	5491.1	5534.99	5808.03	5277.56	6196.4	6514.77	5718.6	5595.73	6337.65	6218.39	6180.87	5851.85	746.688	714.436	804.992	441.193	11.7818	11.4891	13.0239	7.53938	0.7832	0.400573	24588.8	NO
C00025	-	Glu	148.061	14.2076	5762.63	4368.56	4411.42	5997.15	5798.44	6169.73	5514.99	5764.86	3847.43	5649.38	5005.22	6273.22	5586.77	2407.54	5112.51	4780.66	5701.39	6012.42	5569.73	5648.13	6146.58	5082.62	6204.96	5911.1	5417.99	5342.52	4933.55	5760.52	809.76	838.754	1312.74	419.005	14.9458	15.6996	26.6084	7.27374	0.877168	0.172305	21454.6	NO
C03618	C00025	threo-beta-methylaspartate+Glu	146.049	16.9773	4349.51	3093.1	3182.95	4296.75	4122.52	4573.74	4028.23	4009.38	2770.47	4162.66	3677.47	4413.63	4250.74	1812.52	3768.53	3475.33	4462.1	4490.96	4129.06	4092.83	4561.18	3845.43	4580.4	4661.79	3936.43	3843.64	3710.03	4311.78	635.64	577.496	1012.61	333.368	16.1476	15.0247	27.2938	7.73157	0.796646	0.196874	15801.9	NO
C00041	-	Ala	90.0554	11.988	3805.89	3423.27	3754.43	4080.69	4296.96	4156.13	3723.06	3862.04	3191.12	3873.92	3524.08	4029.65	3843.94	2615.23	3815.3	3971.6	4071.15	4187.88	3771.31	3745.26	4277.87	3907.43	4306.56	4121.58	3919.56	3700.65	3750.85	4021.67	319.641	301.865	573.543	248.562	8.15502	8.15708	15.291	6.18058	0.250576	0.313535	15392.7	NO
C02989	-	Methionine sulfoxide	166.054	15.2775	2237.96	2415.59	2272.53	2538.05	2259.24	2249.56	2539.86	2477.52	2202.35	2276.74	2374.53	2582.12	2138.29	2089.11	2315.64	2263.35	2364.21	2419.77	2396.28	2558.23	2734.45	2721.95	2842.1	2811.76	2328.82	2408.85	2265.06	2677.46	121.534	150.447	129.118	169.499	5.2187	6.24559	5.70042	6.33058	0.334664	0.00079103	9680.2	NO
C00346	-	Ethanolamine phosphate	140.014	18.8926	2323.97	2103.98	2172.05	2093.06	2163.98	2210.8	1849.27	2198.91	2007.87	2214.22	2270.73	2000.01	2098.87	1986.02	2128.3	2259.43	2192.75	2142.19	2381.07	2548.53	2834.7	2912.72	2477.14	2990.58	2177.97	2090.17	2134.59	2690.79	84.0357	162.942	92.1024	253.631	3.85844	7.79562	4.31476	9.42592	0.267924	0.000500003	9093.52	NO
C00037	-	Gly	76.0398	11.1234	1956.85	2128.79	2074.32	2029.76	2195.09	1982.2	1838.91	1970.33	2073.04	2038.27	2057.85	1934.92	1930.17	2121.73	2117.05	2094.21	1968.15	2067.31	1916.39	2083.8	2251.28	2355.17	2190.01	2327.54	2061.17	1985.55	2049.77	2187.36	90.3175	89.3978	81.1809	164.955	4.38186	4.50241	3.96049	7.54127	0.175654	0.0966633	8283.86	NO
C00049	-	Asp	134.045	14.9224	1987.62	1849.65	1979.41	2114.94	2224.48	2022.95	1934.65	2042.81	1796.9	1951.56	1780.8	2000.63	1921.96	1343.94	1942.21	2061.36	2001.97	2039.31	1957.74	1891.46	2083.01	2061.91	2076.14	1917.79	2029.84	1917.89	1885.12	1998.01	128.039	107.048	270.55	85.8166	6.30783	5.58153	14.3518	4.29511	0.131388	0.352937	7830.86	NO
C00257	-	Gluconate	195.054	18.5201	863.422	1839.8	1328.61	1277.31	1210.64	2744.31	580.468	800.974	1399.56	1075.23	1188.81	1957.52	1269.66	2506.31	2151.8	1593.85	2513.86	1937.15	1733.12	2486.95	2241.8	3280.38	3052.17	5723.43	1544.02	1167.09	1995.44	3086.31	666.342	482.886	499.125	1406.9	43.1564	41.3751	25.0133	45.585	0.288103	0.103733	7792.86	NO
C00062	-	Arg	175.119	9.60444	948.529	1175.82	1971.89	1020.52	1047.14	995.285	937.076	955.864	1330.61	960.351	1072.23	955.729	1956.77	3538.29	2509.71	2760.47	1910.88	2063.07	2596.97	2405.62	2627.3	2602.77	2461.02	2448.31	1193.2	1035.31	2456.53	2523.67	389.062	152.63	627.33	95.8204	32.6067	14.7424	25.5373	3.79687	0.376562	0.80078	7208.7	NO
C00065	-	Ser	106.05	13.1195	1795.25	1964.1	1972.35	1794.15	2073.94	1860.75	1501.62	1682.72	1944.8	1782.15	1844.38	1730.89	1448.01	1760.52	1684.7	1758.52	1603.37	1579.94	1583.11	1709.95	2049.44	2114.83	1852.93	1889.07	1910.09	1747.76	1639.18	1866.56	111.986	151.289	120.312	200.322	5.86289	8.65616	7.33981	10.7321	0.0607882	0.0383806	7163.58	NO
C00245	-	Taurine	126.022	25.4432	1742.74	1785.77	1707.31	1590.96	1405.87	1495.37	1859.7	1945.38	1750.89	1599.4	1523.07	1505.46	1814.3	1431.82	1614.32	1372.78	1395.7	1484.84	1832.66	1983.94	1641.67	1346.3	1644.37	1641.27	1621.34	1697.32	1518.96	1681.7	149.925	183.05	168.308	215.064	9.247	10.7846	11.0805	12.7885	0.449755	0.175063	6519.32	NO
C00158	-	Citrate	191.023	10.3307	1803.37	1523.13	1382.84	1666.43	1662.48	1923.59	1581.8	1460.72	1239.83	1414.46	1465.25	1692.62	1329.45	925.109	1359.77	1262.04	1473.15	1560.52	1367.55	1446.34	1547.93	1423.36	1588.9	1705.75	1660.31	1475.78	1318.34	1513.3	192.68	153.643	220.118	124.714	11.6051	10.411	16.6966	8.24115	0.09652	0.0884047	5967.73	NO
C01494	-	trans-4-Hydroxy-3-methoxycinnamate	193.039	17.9427	486.25	789.515	720.335	642.433	589.809	960.015	354.092	532.661	775.397	565.759	610.263	785.355	958.8	1548.21	1290.65	906.173	1247.87	977.436	1541.95	1984.39	1980.29	2894.45	2161.48	3714.94	698.059	603.921	1154.86	2379.59	165.624	162.056	250.43	789.059	23.7263	26.834	21.685	33.1595	0.34314	0.0046601	4836.42	NO
C01042	-	N-Acetylaspartate	174.044	12.1965	1240.41	1159.35	1095.89	1093.78	1113.67	986.508	1106.6	1105.83	1114.26	1061.54	1053.38	941.123	1164.88	1005.15	1088.79	1045.42	1127.82	982.932	1156.16	1129.46	1177.37	1180.59	1062.08	1061.08	1114.93	1063.79	1069.17	1127.79	83.6932	65.2806	70.8299	54.446	7.50656	6.13662	6.62478	4.82768	0.26519	0.13906	4375.67	NO
C00093	-	Glycerophosphate	171.008	13.2646	1065.75	928.367	925.538	1015.49	1000.34	1598.55	952.669	903.712	928.56	1000.75	1049.55	1472.51	943.611	864.727	894.41	763.405	951.154	1322.22	904.089	970.516	922.588	911.457	1208.06	1366.59	1089.01	1051.29	956.588	1047.22	255.333	212.862	191.578	194.012	23.4464	20.2477	20.0272	18.5264	0.786745	0.434499	4144.1	NO
C00127	-	Glutathione(ox)	307.084	15.6392	770.573	907.703	960.974	1052	1077.41	950.657	845.399	977.411	942.641	980.755	912.833	1010.78	913.49	886.092	966.369	977.078	943.731	1008.8	876.003	852.286	982.854	935.146	961.99	904.953	953.22	944.97	949.26	918.872	110.163	59.3571	44.5239	50.3646	11.5569	6.28138	4.69038	5.48113	0.87492	0.294092	3766.32	NO
C00318	-	Carnitine	162.113	11.3854	889.694	903.932	878.343	925.593	944.799	887.917	842.758	930.61	898.481	934.555	915.636	906.432	866.073	832.894	890.963	899.794	883.302	912.484	905.961	917.919	1043.68	994.463	1007.96	994.106	905.046	904.745	880.918	977.347	25.4786	33.3489	28.2347	53.9228	2.81517	3.686	3.20514	5.51726	0.986327	0.00305608	3668.06	NO
C00092	-	G6P	259.026	15.2944	684.304	704.84	757.508	746.271	767.946	857.391	665.11	653.926	701.347	763.454	787.05	792.93	708.136	765.187	836.81	797.319	804.736	860.58	762.217	794.729	868.043	829.923	881.253	957.977	753.043	727.303	795.461	849.024	60.3738	61.8217	54.0035	69.4543	8.01731	8.50013	6.78896	8.18049	0.482335	0.166745	3124.83	NO
C00711	-	Malate	133.016	10.7381	828.304	651.491	583.91	780.971	738.873	728.962	788.055	704.99	546.806	715.667	724.131	741.649	817.646	443.207	813.102	705.705	882.099	882.376	839.492	767.762	783.744	774.204	860.743	845.405	718.752	703.55	757.356	811.892	88.4175	82.1389	166.907	41.0644	12.3015	11.6749	22.0382	5.05786	0.763992	0.455044	2991.55	NO
C00047	-	Lys	147.113	9.36955	656.54	609.28	687.726	560.779	636.009	800.326	577.546	549.124	671.162	629.236	803.398	582.667	767.255	887.017	698.383	750.815	642.966	681.741	741.103	794.997	890.67	940.185	868.775	921.48	658.444	635.522	738.029	859.535	81.793	92.8563	86.0143	76.9256	12.4222	14.611	11.6546	8.94968	0.659713	0.0274539	2891.53	NO
C00188	-	Thr	120.066	13.7445	583.57	620.407	685.497	643.698	730.059	689.665	501.512	498.907	583.643	563.431	555.446	590.108	572.51	739.836	606.778	625.967	569.545	679.189	599.771	682.293	822.646	779.375	812.39	845.745	658.816	548.841	632.304	757.037	53.1128	39.7595	66.2829	95.9748	8.06186	7.24426	10.4828	12.6777	0.00228562	0.0256216	2597	NO
C00082	-	Tyr	182.081	14.7153	534.8	496.316	544.709	599.851	621.524	637.9	526.853	523.749	530.395	567.297	560.799	609.644	498.8	557.621	518.238	541.34	547.365	577.201	505.681	536.098	595.189	550.244	588.976	598.548	572.517	553.123	540.094	562.456	55.5449	33.2382	28.0049	37.8014	9.70188	6.0092	5.18518	6.72078	0.479865	0.27132	2228.19	NO
C00334	-	GABA	104.071	10.3649	530.701	532.194	556.704	578.573	605.403	552.597	490.432	535.746	539.895	550.434	557.91	545.157	513.463	489.57	539.745	568.111	564.544	559.797	498.469	509.534	567.145	558.241	562.318	569.495	559.362	536.596	539.205	544.2	28.6399	23.9238	31.712	31.5744	5.1201	4.45845	5.88125	5.80198	0.165951	0.790096	2179.36	NO
C00152	-	Asn	133.061	13.6944	397.71	436.74	428.266	419.757	459.761	413.879	333.051	381.993	415.783	387.101	452.761	424.38	375.885	463.056	375.383	408.586	391.223	398.033	364.358	367.335	456.733	476.083	429.035	440.984	426.019	399.178	402.027	422.421	21.1966	41.4631	32.5379	46.5853	4.97551	10.3871	8.09345	11.0282	0.188337	0.39997	1649.65	NO
C00670	-	Glycerophosphorylcholine	258.111	25.144	305.247	363.42	350.607	341.322	394.516	342.719	282.436	303.318	353.675	338.05	358.126	344.449	261.814	346.936	314.747	345.687	351.617	329.449	269.292	280.257	328.09	418.534	349.286	354.264	349.638	330.009	325.042	333.287	29.3	30.3296	33.8673	54.585	8.3801	9.19054	10.4194	16.3778	0.280784	0.75967	1337.98	NO
C00120	-	Biotin	243.086	20.1286	355.726	322.497	326.35	319.885	324.444	327.486	313.517	317.985	318.931	321.333	315.011	317.989	328.689	310.542	321.979	310.076	316.822	339.91	311.843	289.694	314.285	304.776	309.878	337.612	329.398	317.461	321.337	311.348	13.1817	2.80256	11.5165	15.5751	4.00175	0.882806	3.58393	5.00246	0.0551958	0.235207	1279.54	NO
C00388	-	Histamine	112.087	6.65485	233.953	250.934	250.766	248.878	284.218	250.954	232.68	249.231	251.619	247.54	239.651	250.273	227.716	239.571	252.103	248.827	253.588	256.227	232.885	228.559	246.593	260.444	255.936	252.754	253.284	245.166	246.339	246.195	16.5368	7.43246	10.7923	12.8785	6.52896	3.03161	4.3811	5.23101	0.298441	0.983706	990.983	NO
C00042	-	Succinate	117.021	10.7761	185.472	215.617	212.846	200.421	203.797	259.126	167.798	171.099	223.742	234.918	265.6	306.787	179.466	504.367	199.879	215.813	205.078	331.411	173.425	191.507	205.194	228.902	267.205	345.063	212.88	228.324	272.669	235.216	25.0406	53.9416	125.635	62.864	11.7628	23.625	46.076	26.726	0.538987	0.528469	949.089	NO
C00026	-	2-Oxoglutarate	145.016	10.6943	292.631	183.929	157.951	282.754	244.985	313.617	276.105	252.053	138.031	196.548	164.927	221.674	263.818	72.035	274.554	200.206	275.82	263.22	268.859	275.444	276.584	235.085	303.241	230.252	245.978	208.223	224.942	264.911	62.7755	52.2451	80.0235	27.6507	25.5208	25.0909	35.5752	10.4378	0.283915	0.274417	944.054	NO
C00354	-	F1,6P	338.993	12.1647	232.964	169.342	185.748	217.48	197.236	243.323	231.899	207.737	166.542	184.498	165.629	243.61	218.001	170.916	256.209	245.142	255.128	291.512	262.708	283.091	288.598	239.464	316.205	364.839	207.682	199.986	239.485	292.484	28.5153	33.2277	41.0523	43.8157	13.7302	16.615	17.1419	14.9805	0.675921	0.0559049	939.637	NO
C00085	-	F6P	259.026	15.1696	234.521	222.981	224.416	216.033	217.186	236.066	219.129	218.951	217.679	227.046	237.811	225.335	232.97	231.982	235.938	221.67	233.849	235.692	227.638	227.011	238.775	238.354	232.354	254.396	225.2	224.325	232.017	236.421	8.4704	7.62042	5.29551	10.1449	3.76127	3.39704	2.28238	4.29103	0.854519	0.368046	917.964	NO
C01152	-	3-Methylhistidine	170.093	10.1266	220.603	206.741	210.07	217.849	238.914	215.04	209.792	223.847	209.57	219.972	218.586	209.587	201.268	198.274	219.412	218.076	213.563	207.808	227.823	225.116	245.952	244.224	239.239	242.325	218.203	215.226	209.733	237.447	11.3345	6.34748	8.77065	8.83101	5.19447	2.94922	4.18181	3.71916	0.586899	0.000279256	880.609	NO
C00197	-	3PG	184.988	10.9364	235.87	171.798	175.457	217.958	202.819	302.444	193.167	186.887	136.379	171.148	164.41	278.387	194.412	153.98	200.516	194.695	232.171	312.408	204.771	223.758	248.367	211.898	296.59	343.327	217.724	188.396	214.697	254.785	48.2174	48.3775	53.948	54.6477	22.1461	25.6786	25.1275	21.4485	0.317658	0.229864	875.603	NO
C05135	-	4-(beta-Acetylaminoethyl)imidazole	154.098	11.303	210.503	231.447	236.491	228.454	212.886	220.55	201.118	222.42	216.091	231.88	227.067	227.806	209.199	197.576	211.987	205.166	186.975	206.075	199.382	213.871	223.719	236.267	213.572	236.674	223.388	221.063	202.83	220.581	10.4563	11.1615	9.15874	14.5492	4.68076	5.04901	4.51548	6.59587	0.717404	0.0299139	867.862	NO
C00122	-	Fumarate	115.006	10.3502	231.95	207.041	192.679	215.541	213.103	206.465	225.804	212.727	185.013	207.507	204.535	211.385	236.551	137.919	228.33	204.254	235.133	230.668	241.34	220.25	235.164	228.003	227.134	210.675	211.13	207.829	212.142	227.094	12.9286	13.3511	38.2124	10.8197	6.12355	6.42412	18.0126	4.76442	0.672728	0.378147	858.195	NO
C00114	-	Choline	104.107	9.33857	168.107	172.867	170.264	179.881	227.143	175.06	170.213	182.826	183.982	205.101	195.644	195.467	192.522	175.017	197.841	205.137	198.108	213.095	184.906	181.583	208.013	210.818	207.912	204.901	182.22	188.872	196.953	199.689	22.3802	12.3399	12.8879	12.9173	12.2819	6.53345	6.54364	6.4687	0.538093	0.721116	767.734	NO
C00073	-	Met	150.059	13.9505	178.406	175.724	185.541	176.276	195.933	175.607	164.314	183.265	190.729	187.482	193.795	183.963	149.717	179.027	169.219	161.841	164.198	161.855	146.234	165.452	177.447	182.608	187.593	174.46	181.248	183.925	164.31	172.299	8.11441	10.4057	9.65203	14.8163	4.47697	5.65757	5.8743	8.59916	0.629998	0.294321	701.781	NO
C00051	-	Glutathione(red)	308.095	16.8086	715.381	322.437	145.878	57.4527	84.8443	186.238	462.849	177.125	8.81586	10.4986	9.21686	17.4776	226.305	222.12	90.2385	20.542	123.14	13.0228	250.256	236.423	124.902	13.7481	67.4233	69.9363	252.039	114.33	115.895	127.115	245.381	183.168	93.6587	96.7486	97.3586	160.209	80.8136	76.1111	0.296446	0.842368	609.379	NO
C05382	-	S7P	289.037	15.6408	110.129	106.804	101.065	95.685	100.741	147.269	105.638	96.5089	109.312	109.526	114.719	136.093	127.591	133.838	141.289	124.592	124.049	163.014	138.847	140.73	140.293	161.33	175.07	208.695	110.282	111.966	135.729	160.828	18.8108	13.2788	14.8705	27.5793	17.057	11.8597	10.9561	17.1484	0.861412	0.0781606	518.805	NO
C00111	-	DHAP	168.993	12.996	98.1023	79.5188	86.0096	115.568	118.455	120.223	110.258	95.9688	77.5472	95.4305	107.339	117.316	110.429	69.0591	112.639	95.02	112.134	120.275	116.68	121.756	124.179	111.546	131.673	105.398	102.98	100.643	103.259	118.538	17.6493	14.1259	18.6827	9.37756	17.1386	14.0356	18.093	7.91098	0.805279	0.103664	425.421	NO
C00423	-	trans-Cinnamate	147.049	16.9857	108.164	72.4985	78.973	107.593	101.372	148.17	108.731	93.7722	70.9359	97.8896	97.0886	145.437	108.123	49.906	92.5489	84.6528	99.846	156.502	106.42	103.607	108.667	94.487	141.145	152.022	102.795	102.309	98.5964	117.725	26.8259	24.5162	34.7769	23.1257	26.0964	23.9628	35.2719	19.6439	0.974516	0.288126	421.425	NO
C00022	-	Pyruvate	87.0106	12.8295	95.8619	51.2903	98.7999	81.6528	82.4445	77.4087	117.855	74.5802	54.1683	75.6618	33.233	65.261	146.544	117.461	131.372	121.945	106.807	90.0184	142.576	140.371	163.317	145.866	149.016	95.9895	81.243	70.1266	119.025	139.523	16.9436	28.1709	19.5519	22.811	20.8555	40.1714	16.4268	16.3493	0.426824	0.125628	409.917	NO
C00186	-	Lactate	89.0264	14.398	87.1272	82.1724	89.8495	87.6933	105.524	86.5885	95.7392	72.5758	97.6427	90.7763	82.1967	94.5826	94.2172	83.6153	105.652	90.0579	93.887	142.057	92.3508	90.2102	85.0291	91.2622	102.69	104.52	89.8259	88.9189	101.581	94.3436	8.09111	9.69984	21.0894	7.62268	9.00755	10.9086	20.7612	8.0797	0.863897	0.447549	374.669	NO
C01551	-	Allantoin	159.056	25.4254	94.9971	100.575	99.9517	95.9149	31.4441	72.5041	90.9059	100.45	102.233	87.4991	78.5874	87.2225	122.97	94.8318	103.048	35.9441	76.2901	93.363	102.44	123.46	121.733	96.8051	96.5198	95.2961	82.5645	91.1497	87.7413	106.042	27.1072	8.899	29.568	13.0692	32.8316	9.76307	33.6991	12.3245	0.478013	0.195673	367.498	NO
C01879	-	5-Oxoproline	128.037	15.8733	89.0076	93.8549	87.9696	84.815	100.711	75.8621	75.4384	80.3227	104.024	96.3349	122.846	93.5025	90.2295	101.66	93.9209	95.3848	89.5807	104.641	81.7947	66.2012	86.0321	97.904	88.4232	103.775	88.7034	95.4114	95.9027	87.355	8.38297	17.0758	6.09668	13.1314	9.45057	17.897	6.35715	15.0323	0.40795	0.178726	367.372	NO
C00213	-	Sarcosine	90.0553	12.5367	92.9005	90.9447	89.0016	102.806	116.524	92.6957	86.7986	86.9002	83.8136	91.0551	89.238	85.9172	92.4455	85.9603	101.366	84.5596	101.019	108.139	85.3031	79.4019	87.9762	83.8024	84.9027	91.8513	97.4788	87.2871	95.5816	85.5396	10.4834	2.54299	9.42976	4.16954	10.7545	2.91337	9.86567	4.87439	0.0431958	0.0382382	365.887	NO
C01013	-	3-Hydroxypropionate	89.0264	14.624	86.7517	94.0047	91.7485	70.8661	83.7516	83.447	81.5547	77.1341	71.0674	112.12	77.7911	89.148	79.3052	59.9817	87.0546	79.0504	76.5074	93.581	103.063	100.927	89.3862	71.6824	140.269	154.164	85.0949	84.8026	79.2467	109.915	8.16554	14.6444	11.3589	31.2738	9.5958	17.2689	14.3336	28.4526	0.966771	0.0475467	359.06	NO
C00199	-	Ru5P	229.015	14.1132	79.0936	62.2705	77.3825	75.3097	73.7923	83.2035	69.0194	63.7572	77.0176	69.8333	67.8287	70.362	100.97	61.4637	112.633	94.0368	116.089	93.7918	105.657	107.189	97.6576	125.476	104.456	111.505	75.1753	69.6364	96.4973	108.657	7.11538	4.3188	19.5188	9.3891	9.46504	6.20193	20.2273	8.64108	0.134146	0.199123	349.966	NO
C00311	-	Isocitrate	191.023	10.0666	95.7182	86.8831	75.1976	96.1946	99.4013	113.26	92.9697	86.3862	76.8926	81.7586	84.5552	94.0252	76.3819	56.844	79.9972	70.4412	82.7668	101.827	77.0459	82.2632	87.5481	81.6972	92.9852	97.1142	94.4425	86.0979	78.043	86.4423	12.735	6.57408	14.8442	7.56565	13.4844	7.63559	19.0206	8.75226	0.184273	0.245112	345.026	NO
C00263	-	Homoserine	120.066	13.2473	68.1793	70.5447	74.9294	78.6145	83.0915	77.8227	67.7588	76.8517	77.9477	87.0162	80.9671	81.6333	64.9536	64.38	76.8694	73.4489	76.3373	81.35	74.1979	66.7772	75.2083	85.7067	84.3964	87.4608	75.5303	78.6958	72.8899	78.9579	5.49898	6.42798	6.85582	8.15486	7.28049	8.16813	9.40572	10.3281	0.380914	0.193184	306.074	NO
C00864	-	Pantothenate	218.107	20.0865	68.7339	68.9064	66.0436	65.804	64.0337	80.043	61.8835	67.0091	65.0498	64.1529	60.1052	77.8863	64.6086	61.7216	65.6511	66.3186	67.0586	82.556	70.9445	72.2131	79.9235	82.4227	91.3488	97.0269	68.9274	66.0145	67.9857	82.3133	5.75525	6.29777	7.37598	10.3452	8.34972	9.53999	10.8493	12.5681	0.422489	0.0200537	285.241	NO
C00103	-	G1P	259.026	15.0021	57.8029	48.7662	56.7122	48.2731	50.0979	60.3841	51.035	50.6142	49.3602	57.7031	59.909	53.8131	52.0419	56.9692	60.6029	57.9731	56.1052	55.5822	61.782	56.5549	64.9035	59.2639	63.8551	64.4181	53.6727	53.7391	56.5458	61.7962	5.24116	4.24353	2.8314	3.30616	9.76503	7.89655	5.00728	5.3501	0.981243	0.0144208	225.754	NO
C00262	-	Hypoxanthine	137.046	14.3413	35.996	41.3832	51.0369	53.0499	62.9091	60.7836	36.249	49.6051	58.8122	73.4026	73.839	70.6903	36.0784	38.2748	45.4335	51.5234	50.4635	67.0303	40.0822	42.227	51.5299	58.9706	65.2373	67.7709	50.8598	60.433	48.134	54.303	10.5758	15.2176	11.1697	11.6489	20.794	25.181	23.2055	21.4516	0.234425	0.371173	213.73	NO
C00417	-	cis-Aconitate	173.012	10.1124	66.2574	50.6716	45.6593	51.5427	54.4729	58.4257	55.4471	51.4068	44.788	47.6789	48.4789	55.0856	48.9939	35.5022	45.5535	41.8379	46.5659	52.7434	46.6729	48.1659	46.6834	44.1611	49.0331	49.3832	54.5049	50.4809	45.1995	47.3499	7.14436	4.26596	5.97727	1.93414	13.1077	8.45064	13.2242	4.08479	0.263579	0.421364	197.535	NO
C00074	-	PEP	166.978	10.7596	58.1369	45.4428	43.9294	61.6675	55.6209	69.5106	54.9751	53.7889	35.9154	47.3404	40.3211	56.7088	44.2286	19.1388	41.9987	38.6783	55.8973	43.9255	41.3223	53.094	61.5409	43.6987	52.5852	48.4734	55.718	48.1749	40.6445	50.1191	9.75748	8.52365	12.037	7.30345	17.5123	17.6931	29.6154	14.5722	0.184302	0.130298	194.657	NO
C00719	-	Betaine	118.086	14.634	36.7076	37.0113	42.9391	43.1299	43.9997	45.3851	30.812	49.6384	44.7893	40.495	48.7525	40.4539	43.8258	42.2593	53.7952	45.7677	43.6251	44.3087	52.3704	53.1273	56.4649	54.6565	67.3427	65.2546	41.5288	42.4902	45.597	58.2027	3.7197	6.92977	4.1729	6.45972	8.95692	16.3091	9.15171	11.0987	0.770747	0.00245764	187.819	NO
C00624	-	N-Acetylglutamate	188.059	12.7207	49.1195	40.3965	42.1426	43.7712	42.2502	57.0361	43.238	42.898	38.3202	40.519	39.0069	54.5548	44.5807	42.6937	43.6114	41.0329	41.9919	58.1887	47.6043	40.6833	42.7685	42.8083	55.0386	63.9938	45.786	43.0895	45.3499	48.8161	6.26993	5.95876	6.40964	9.04831	13.694	13.8288	14.1338	18.5355	0.46273	0.461542	183.041	NO
C01005	-	O-Phosphoserine	184.004	13.1878	47.621	28.5027	33.9811	47.4135	43.5886	56.7684	47.9791	43.5361	24.7554	41.7024	34.1932	52.434	49.6028	16.8229	36.9895	32.1399	44.0429	54.5943	51.7695	51.3217	60.9202	42.9909	57.0092	62.6256	42.9792	40.7667	39.032	54.4395	10.2202	9.96257	13.5938	7.25997	23.7793	24.438	34.8272	13.3358	0.712092	0.0343201	177.217	NO
C00086	-	Urea	61.0402	24.6457	N.D.	63.7396	52.1296	N.D.	56.7688	56.6391	N.D.	47.5	59.3056	N.D.	50.8359	44.0158	N.D.	47.0978	68.8788	42.1225	56.6736	67.833	75.0734	N.D.	61.0178	68.1418	58.6779	73.6752	38.2129	33.6096	47.101	56.0977	29.8315	26.5235	25.452	28.2557	78.0666	78.9165	54.0371	50.3687	0.783339	0.575078	175.021	NO
C02679	-	Dodecanoate	199.173	21.147	32.5175	33.1506	38.1479	39.6876	40.7533	43.2819	28.4184	39.5148	39.6714	38.0649	47.1143	54.7383	37.3475	40.0902	27.1778	39.2454	44.6921	53.1789	38.8804	38.6456	39.0198	35.861	47.5542	51.4295	37.9231	41.2537	40.2887	41.8984	4.28691	8.90643	8.56996	6.11972	11.3042	21.5894	21.2714	14.6061	0.428419	0.7159	161.364	NO
C05584	-	4-Hydroxy-3-methoxymandelate	197.058	18.5282	18.1255	37.0433	27.2371	25.5962	25.4656	43.2242	12.367	21.0063	25.757	25.994	22.162	31.1756	28.2377	46.0237	44.5052	31.3967	53.8297	29.3375	34.8781	46.7482	44.1862	64.7618	48.6787	93.2384	29.4487	23.077	38.8884	55.4153	9.06925	6.34203	10.6441	20.9108	30.7968	27.4821	27.3709	37.7347	0.188791	0.115186	146.829	NO
C02721	-	N-Methylalanine	104.071	13.4897	32.7401	34.2685	36.8507	37.5062	41.8888	39.5795	32.6474	38.9385	36.9401	39.8851	36.4743	37.6367	34.4675	32.1379	34.4244	34.767	32.8808	34.3573	29.2408	32.5502	34.4151	34.2663	35.3882	31.7297	37.139	37.087	33.8392	32.9317	3.35633	2.51663	1.06579	2.24631	9.03721	6.78576	3.14956	6.82111	0.976393	0.392334	140.997	NO
C01096	-	Sorbitol 6-phosphate	261.04	15.1439	37.4416	34.854	33.2651	35.5346	34.269	28.1084	36.1492	33.0687	29.3047	34.5725	34.736	32.1437	37.6619	33.1396	37.7857	34.3893	37.4799	38.3876	33.0831	32.5785	33.9628	32.3241	26.4334	29.7119	33.9121	33.3291	36.474	31.349	3.16879	2.41442	2.1573	2.79804	9.34412	7.24416	5.91463	8.92545	0.727458	0.00524077	135.064	NO
C00631	-	2PG	184.988	11.0023	23.3484	19.6623	19.5081	33.6466	28.2594	44.6834	27.839	26.7165	21.0094	24.0795	21.2777	41.8197	19.714	21.8557	29.7756	22.2859	35.9556	44.8421	24.9423	29.8804	33.9585	26.7739	44.584	50.4576	28.1847	27.1236	29.0715	35.0995	9.72985	7.71332	9.82114	10.265	34.5217	28.4376	33.7827	29.2455	0.838395	0.323122	119.479	NO
C00147	-	Adenine	136.062	10.2792	17.9879	18.1562	23.2802	24.3963	31.7372	29.3221	19.889	25.6239	30.4417	46.0793	49.9483	41.7806	25.7061	20.1864	27.2625	27.7313	29.3702	43.8501	22.3505	20.104	25.4205	36.8853	35.5764	38.0873	24.1467	35.6272	29.0178	29.7373	5.63969	12.057	7.92236	8.0114	23.356	33.8421	27.3017	26.9406	0.0607681	0.878801	118.529	NO
C00214	-	Thymidine	243.101	25.5788	25.8049	27.5202	18.8431	28.9876	39.4153	28.8596	28.182	32.5875	27.8089	24.5826	25.4409	19.5513	26.9621	29.0493	30.8504	34.393	26.6344	25.8442	28.4091	29.5512	31.5345	61.9259	24.8815	23.9126	28.2384	26.3589	28.9556	33.3691	6.64199	4.34885	3.23133	14.2794	23.5211	16.4986	11.1596	42.7921	0.574802	0.477224	116.922	NO
C00294	-	Inosine	269.089	23.1344	27.1279	36.675	32.253	27.7205	31.6279	20.5212	25.8635	25.3995	34.4553	24.6291	30.7015	23.3284	26.7846	56.1243	31.18	34.1341	30.226	26.3703	24.2763	22.5602	26.4348	32.4087	23.1679	24.8161	29.3209	27.3962	34.1366	25.6107	5.52826	4.27308	11.1522	3.5938	18.8543	15.5973	32.6695	14.0324	0.515137	0.105021	116.464	NO
C00160	-	Glycolate	75.0105	12.9933	21.4345	21.288	23.2859	33.5637	25.641	31.8141	22.4919	18.5307	20.0494	25.6476	40.0634	38.1105	35.4225	19.013	29.1148	16.6396	18.1975	39.601	20.2929	22.6743	32.137	46.1	37.1837	51.993	26.1712	27.4822	26.3314	35.0635	5.31751	9.32622	9.79928	12.5947	20.3182	33.9355	37.2152	35.9198	0.770967	0.209787	115.048	NO
C06772	-	Diethanolamine	106.086	10.3094	24.3567	11.9304	91.4603	11.9682	42.7325	12.0077	15.7479	12.594	25.3539	12.7951	15.869	26.4036	18.0043	32.0894	15.2922	9.17617	46.9823	11.5687	41.2052	60.8181	33.0009	30.8807	17.0419	45.9564	32.4093	18.1273	22.1855	38.1505	31.3429	6.17303	14.5597	14.8931	96.7096	34.0539	65.627	39.0377	0.299137	0.089876	110.873	NO
C00612	-	N1-Acetylspermidine	188.176	8.71193	19.9128	24.0587	21.2187	21.5864	23.6766	22.1219	20.1832	21.3694	33.362	33.1093	45.7238	27.3854	35.5546	29.0215	29.3082	31.6472	26.0045	36.6128	20.5779	16.6855	19.0383	25.2749	21.8807	25.735	22.0958	30.1888	31.3581	21.5321	1.55865	9.44127	4.08971	3.5331	7.05404	31.274	13.0419	16.4085	0.0651032	0.00122845	105.175	NO
C02291	-	Cystathionine	223.076	13.0471	22.4489	25.0709	22.6943	22.8255	27.1496	23.3855	23.3037	26.1097	24.9994	24.6069	25.462	23.8602	18.5886	24.2775	24.3207	22.3304	21.9597	22.4872	22.7523	22.9191	26.2076	28.2415	25.1811	25.747	23.9291	24.7236	22.3274	25.1748	1.83872	1.0313	2.09358	2.08592	7.68402	4.17133	9.37674	8.28574	0.37766	0.0399514	96.1549	NO
C00019	-	SAM+	200.076	9.59766	29.4851	26.5774	24.4739	28.1988	26.3235	23.7515	26.8961	27.6087	26.1995	26.81	22.5945	24.7902	23.2035	21.0202	22.5356	18.0318	18.5806	17.7236	22.0299	22.6765	23.7732	22.4459	19.8408	20.7159	26.4684	25.8165	20.1826	21.9137	2.16736	1.84098	2.39177	1.41902	8.18848	7.131	11.8507	6.47549	0.586827	0.158302	94.3811	NO
C00006	-	NADP+	742.071	15.9682	20.2282	19.2968	22.6235	20.813	18.3005	24.1839	17.973	16.7764	21.2502	25.1712	25.5123	38.491	16.7686	26.2733	21.8035	23.0901	21.157	36.0773	16.6822	20.3239	21.4208	20.5448	25.3868	35.0029	20.9077	24.1957	24.195	23.2269	2.16982	7.86747	6.58526	6.40401	10.3781	32.516	27.2175	27.5715	0.346988	0.801525	92.5252	NO
C04501	-	N-Acetylglucosamine 1-phosphate	300.053	15.7825	23.3992	20.047	22.4023	23.0323	21.0982	24.0787	22.5378	19.9198	19.7468	21.2357	22.1789	24.0517	19.9633	20.3084	20.381	20.7622	18.9387	24.618	21.2955	20.7933	21.3873	22.9702	22.6807	27.1983	22.343	21.6118	20.8286	22.7209	1.51185	1.65014	1.9573	2.35104	6.76657	7.63537	9.39715	10.3475	0.442165	0.160677	87.5042	NO
C00345	-	6-Phosphogluconate	275.021	12.1294	16.8875	13.986	15.4764	15.035	15.9447	20.0565	16.4865	14.605	15.6951	13.53	15.5773	20.2243	21.2361	15.9635	26.0826	22.5167	26.1546	32.3875	27.6615	23.6248	22.1518	25.2784	30.5149	33.041	16.231	16.0197	24.0568	27.0454	2.10652	2.29772	5.54499	4.17454	12.9784	14.3431	23.0495	15.4353	0.871421	0.316372	83.3529	NO
C05145	-	3-Aminoisobutyrate	104.071	10.5821	17.0917	17.91	16.687	19.816	19.7939	19.1974	15.6643	17.5255	16.9757	17.1369	18.1554	17.8657	19.4863	17.738	18.492	19.2861	19.4505	20.4401	19.0189	21.4861	23.1849	23.4239	23.5434	23.8657	18.416	17.2206	19.1488	22.4205	1.37612	0.879979	0.92874	1.86466	7.4724	5.11004	4.85011	8.31677	0.103284	0.003228	77.2059	NO
C00307	-	CDP-choline	547.125	25.046	18.865	17.9754	19.3168	19.6237	17.739	21.7738	18.6851	17.0402	16.4092	18.6677	17.3596	18.9874	18.9807	20.688	14.7728	16.38	17.527	21.9029	17.7702	17.2708	22.4017	17.0623	22.1141	22.7515	19.2156	17.8582	18.3752	19.8951	1.45345	1.06128	2.67724	2.78542	7.56392	5.94283	14.5698	14.0005	0.0944265	0.357961	75.3442	NO
C03758	-	Dopamine	154.087	11.6354	26.766	22.8341	22.5618	18.2771	21.6094	18.4799	27.9609	23.3562	9.27556	N.D.	5.95403	8.21237	18.0823	18.932	17.3594	11.1197	17.2555	7.14666	18.8213	16.7117	14.3848	3.81608	13.6131	13.7076	21.7547	12.4598	14.9826	13.5091	3.15496	10.8145	4.74015	5.16231	14.5024	86.7948	31.6377	38.2136	0.070856	0.617747	62.7062	NO
C00430	-	5-Aminolevulinate	132.065	10.7611	13.443	11.299	14.5226	15.1299	15.5739	15.2043	13.3243	14.1633	11.3017	14.3036	12.1108	15.2795	19.2554	15.5053	19.4406	16.8356	16.3675	17.0128	16.6696	17.8045	16.636	16.1646	17.1422	18.6909	14.1954	13.4139	17.4029	17.1846	1.60336	1.48331	1.59567	0.9232	11.2949	11.058	9.169	5.37223	0.401344	0.777777	62.1968	NO
C00140	-	N-Acetylglucosamine	222.099	25.4941	11.4186	11.552	13.1625	13.4329	15.3375	14.428	14.1484	14.8051	15.2668	14.9634	14.504	13.7423	12.6205	8.53622	16.1071	18.2779	11.9335	13.7534	13.4355	14.4911	11.2944	16.9949	15.7721	12.1239	13.2219	14.5717	13.5381	14.0186	1.55041	0.559068	3.39256	2.16831	11.7261	3.83668	25.0594	15.4673	0.0726567	0.776002	55.3503	NO
C00327	-	Citrulline	176.104	14.3617	13.0339	11.7549	12.0783	15.0995	14.6099	11.243	11.9248	11.9907	10.5822	11.8199	13.8386	12.3041	12.2983	10.04	15.3329	12.3856	11.0215	10.2677	14.4249	11.3623	12.8637	15.9736	14.628	16.8674	12.9699	12.0767	11.891	14.3533	1.58001	1.04748	1.95317	2.00954	12.1821	8.67356	16.4256	14.0005	0.275291	0.0568466	51.291	NO
C00077	-	Ornithine	133.097	9.29542	11.9988	11.6774	11.7155	12.5332	20.3287	13.3652	9.6649	11.2647	12.9413	11.1626	13.2343	10.0482	14.228	16.3341	14.4622	14.7739	13.0246	15.7811	9.47908	10.0646	10.4456	13.3228	11.3707	13.9502	13.6031	11.386	14.7673	11.4388	3.35501	1.45957	1.17503	1.82081	24.6635	12.819	7.95698	15.9178	0.168536	0.00370795	51.1953	NO
C00357	-	N-Acetylglucosamine 6-phosphate	300.053	16.3692	12.8819	11.3695	12.0064	12.226	13.3746	13.7371	10.9722	10.078	11.9596	11.0387	13.1848	11.5703	11.6494	9.98223	10.8523	10.4422	12.8156	13.6359	12.3995	11.942	12.385	12.2272	14.5722	13.8446	12.5992	11.4673	11.5629	12.8951	0.892048	1.05468	1.42361	1.05591	7.08018	9.19728	12.3119	8.18845	0.0725017	0.0954398	48.5245	NO
C00015	-	UDP	402.998	13.5459	8.71413	10.4418	13.0201	12.0833	10.5019	7.29637	10.5666	11.2995	12.3456	8.052	10.4966	11.1031	12.443	14.5345	13.6884	16.8588	12.1636	10.659	14.0614	12.4671	14.3166	11.3135	12.5673	16.1015	10.3429	10.6439	13.3912	13.4712	2.1055	1.43401	2.15827	1.70074	20.3569	13.4726	16.117	12.625	0.778195	0.944527	47.8493	NO
C00383	-	Malonate	103.005	9.85744	12.5553	11.4972	10.0069	10.7831	12.5273	11.6416	9.10202	9.95698	11.7487	9.65958	15.6207	11.3922	11.942	16.1096	11.213	11.6301	9.24399	15.0326	12.2143	10.1994	10.55	14.8923	9.27399	14.8475	11.5019	11.2467	12.5285	11.9963	0.993223	2.37432	2.55988	2.42055	8.63531	21.1112	20.4324	20.1775	0.813009	0.719042	47.2734	NO
C00475	-	Cytidine	244.107	12.8068	12.8453	7.54002	12.276	13.4329	12.9657	12.6214	11.447	14.0747	12.4521	11.5189	8.02671	11.0884	10.8647	12.246	13.0606	9.59723	11.0519	12.4705	10.2761	11.1102	12.4819	13.05	10.8073	11.4065	11.9469	11.4346	11.5485	11.522	2.19258	1.98727	1.2763	1.049	18.3527	17.3794	11.0516	9.1043	0.680527	0.969438	46.452	NO
C00328	-	Kynurenine	209.092	12.9839	13.6262	11.2012	11.7184	14.1136	13.8513	14.4035	10.5766	11.948	9.65665	11.0653	11.0541	13.8466	10.2519	7.11244	8.72014	10.3407	8.14208	11.5597	10.537	12.3766	12.8741	11.307	12.4268	13.8876	13.1524	11.3579	9.35448	12.2349	1.34653	1.43	1.64559	1.17818	10.238	12.5904	17.5915	9.62966	0.0491837	0.005861	46.0996	NO
C03406	-	Argininosuccinate	291.131	12.4827	9.7798	12.9354	9.24511	12.6404	14.2062	13.4497	10.8132	10.1016	9.36938	11.7568	11.1687	13.0128	11.0646	11.8526	11.1312	11.9593	11.6531	8.84354	8.56934	8.07766	9.41865	9.96352	12.2362	8.83619	12.0428	11.0371	11.0841	9.51693	2.03773	1.27633	1.15785	1.4857	16.9207	11.564	10.4461	15.6111	0.329739	0.0688835	43.6808	NO
C00449	-	Saccharopine	277.139	14.0007	12.9152	13.921	11.2773	13.2365	12.8423	11.9	10.9691	9.12308	10.6869	7.57311	9.83699	9.92283	12.621	12.5345	11.6631	10.9273	12.3236	11.7225	7.07604	8.02301	8.45103	9.31512	7.73028	10.1546	12.682	9.68534	11.9653	8.45834	0.949467	1.22542	0.649637	1.11729	7.48671	12.6523	5.42933	13.2093	0.000798004	5.73309e-05	42.7911	NO
C02115	-	Alpha-Methylserine	120.066	13.583	12.3819	12.1919	10.4254	11.5515	10.1896	10.2427	9.18582	9.94543	12.0979	9.92421	11.1617	11.129	9.54004	9.97118	13.3808	11.7917	11.342	12.55	7.49278	6.93036	11.5859	N.D.	8.99557	8.74348	11.1638	10.574	11.4293	7.29135	1.00337	1.06959	1.47639	3.91896	8.98768	10.1153	12.9176	53.748	0.347794	0.0360431	40.4585	NO
C01601	-	Pelargonate	157.125	18.7849	8.21106	7.75617	14.0754	15.1087	5.90142	10.6455	9.82414	9.39435	9.86472	7.52029	8.85513	13.4608	11.4046	8.01468	20.7692	11.6637	12.1443	6.83105	9.68827	9.4608	5.97595	6.26831	10.1053	8.91239	10.283	9.81991	11.8046	8.40184	3.67905	1.98285	4.89405	1.80974	35.7778	20.1922	41.4589	21.5398	0.791576	0.141265	40.3094	NO
-	-	2-Hydroxypentanoate	117.056	16.5137	9.98387	8.85241	10.751	7.47276	9.21173	9.0302	8.86708	9.9911	9.0028	10.0879	9.39804	8.4201	9.14585	11.6032	9.21074	10.2824	9.55514	11.0411	10.1996	10.0507	10.2713	11.7951	9.76678	14.3848	9.217	9.2945	10.1397	11.0781	1.10919	0.656926	1.01658	1.76898	12.0342	7.0679	10.0257	15.9683	0.885857	0.286254	39.7293	NO
C03761	-	3-Hydroxy-3-methylglutarate	161.047	11.9569	11.0278	11.5377	8.89492	9.14931	8.8872	11.6504	9.32422	8.59072	10.0245	8.13102	10.0047	11.5717	10.7395	10.4502	7.90012	7.01435	8.43962	9.55856	9.57887	8.16516	7.85867	9.36895	10.6335	12.4611	10.1912	9.60782	9.01704	9.6777	1.34972	1.22342	1.47686	1.69484	13.2439	12.7336	16.3785	17.5129	0.45094	0.488093	38.4938	NO
C00519	-	Hypotaurine	110.028	21.9194	9.86493	10.6245	8.04864	9.03969	9.87659	8.62655	8.07798	9.95331	9.87317	9.51583	9.98343	6.62205	9.75772	9.1893	9.43124	9.67912	9.14443	8.47622	6.82486	10.5603	6.78299	11.5452	8.05881	7.98846	9.34681	9.0043	9.27967	8.62677	0.946564	1.37179	0.465413	1.98153	10.1271	15.2349	5.0154	22.9695	0.625592	0.450252	36.2576	NO
C00117	-	R5P	229.015	14.5148	6.44329	6.30086	7.10648	6.2086	7.68792	6.49618	7.00343	7.70955	5.9788	7.4973	7.26474	7.06915	9.2843	4.56317	10.9974	9.19668	12.2037	11.9141	12.6945	11.2703	11.8347	12.3653	10.7264	11.8949	6.70722	7.08716	9.69323	11.7977	0.574305	0.603807	2.81663	0.715973	8.56248	8.51972	29.0577	6.06876	0.290186	0.106505	35.2853	NO
C00130	-	IMP	347.043	15.6884	7.49258	4.71396	8.76856	9.61041	8.2158	11.2003	6.59879	5.53499	5.98212	6.48392	8.7121	10.4893	8.27065	8.42152	9.40633	6.74783	7.74271	11.4843	9.19454	10.3313	9.33181	9.04256	8.98074	10.409	8.3336	7.3002	8.67889	9.54832	2.18451	1.90658	1.62714	0.648654	26.2133	26.1168	18.7482	6.79338	0.40313	0.251985	33.861	NO
C05682	-	Phosphonoacetate	138.982	10.9422	9.65547	6.40623	5.98812	9.60674	6.4605	12.8889	6.57489	5.55278	5.76317	6.07745	5.96536	8.58989	7.48511	8.45677	8.14918	6.29752	8.55952	12.0019	7.06707	7.4986	9.57805	9.49084	8.64735	12.3387	8.50099	6.42059	8.49167	9.10343	2.70834	1.11713	1.91167	1.88533	31.8591	17.3992	22.5123	20.7101	0.112592	0.589046	32.5167	NO
C00134	-	Putrescine(1,4-Butanediamine)	89.1076	6.57113	7.02913	6.89814	7.08679	5.38821	6.58716	6.04704	5.82262	7.69639	6.35957	9.11163	8.35988	6.90737	10.6496	7.26279	9.64215	8.32838	6.67515	8.7359	7.97941	8.01756	8.05419	9.51984	8.80306	8.74956	6.50608	7.37624	8.549	8.5206	0.668048	1.24489	1.47356	0.615496	10.2681	16.8771	17.2366	7.22362	0.162313	0.966112	30.9519	NO
C00387	-	Guanosine	284.1	15.9635	7.71046	8.51008	7.42999	8.22741	8.1591	5.59015	8.13965	6.71583	8.40498	7.47444	7.10039	4.95883	8.06705	13.1591	8.09647	7.99279	6.39481	5.82055	6.761	6.77166	5.91828	8.76118	5.94407	7.28015	7.60453	7.13235	8.25512	6.90606	1.05971	1.23693	2.59099	1.05087	13.9353	17.3425	31.3864	15.2167	0.493873	0.264594	29.8981	NO
C05660	-	5-Methoxyindoleacetate	206.078	25.5285	6.51152	10.1956	7.75139	N.D.	10.6969	7.30937	9.55824	12.4798	8.73737	N.D.	N.D.	7.58208	7.91761	9.62118	10.5162	6.23202	6.20256	6.98211	7.88457	11.1247	7.4383	10.7746	8.08739	N.D.	7.07746	6.39292	7.91194	7.55159	3.84036	5.20998	1.80623	4.01478	54.2618	81.496	22.8291	53.1647	0.80084	0.84511	28.9339	NO
C06104	-	Adipate	145.052	12.082	9.36748	6.69841	6.68227	6.45632	9.6692	10.2764	7.53939	7.32916	5.9009	8.1521	8.62503	9.09623	5.10798	4.54826	3.53897	5.65357	5.2099	8.1159	3.60892	6.44411	7.74201	8.708	8.93958	7.94507	8.19167	7.7738	5.36243	7.23128	1.75677	1.12933	1.53247	1.98043	21.4457	14.5274	28.5779	27.3869	0.634629	0.0974799	28.5592	NO
C01234	-	1-Aminocyclopropane-1-carboxylate	102.055	11.833	5.85338	5.82825	5.49706	6.51798	6.57787	6.48161	5.69397	8.30495	5.97662	6.57043	6.75411	6.76791	5.30923	5.85121	5.94318	5.54393	6.21398	4.79597	6.27635	6.55791	6.79878	7.49928	8.26663	6.64698	6.12603	6.678	5.60958	7.00765	0.456691	0.909138	0.508222	0.739933	7.45493	13.6139	9.0599	10.5589	0.213395	0.00340131	25.4213	NO
C00489	-	Glutarate	131.036	11.5446	6.6299	5.42518	5.02566	6.62547	6.64615	8.00682	6.21772	7.63451	5.74682	3.88822	5.11717	8.2965	6.39314	5.6157	5.42115	4.43009	4.52692	5.67728	4.94875	5.34814	6.44387	6.2771	8.62361	10.0448	6.3932	6.15016	5.34405	6.94771	1.05688	1.62239	0.747582	1.98286	16.5313	26.3797	13.9891	28.5397	0.764802	0.0934785	24.8351	NO
C01585	-	Hexanoate	115.078	16.8623	4.33421	8.08813	7.90513	7.91124	5.98582	5.47557	7.89588	6.51688	7.48428	3.90154	3.49139	4.04339	4.41556	6.28701	4.47174	5.38964	5.8624	3.76496	4.50532	6.72108	7.0528	6.05174	5.96783	8.20858	6.61668	5.55556	5.03189	6.41789	1.5755	1.97	0.96869	1.24066	23.811	35.4599	19.251	19.3312	0.327096	0.0564058	23.622	NO
C02835	-	Imidazole-4-acetate	127.05	10.8067	4.60746	4.05051	4.26659	5.61924	5.3659	5.25719	4.37815	5.20766	6.31034	5.48721	6.51013	5.42587	4.4627	4.18877	5.03956	5.30472	4.55523	5.49767	5.03472	5.62531	5.59647	5.56329	6.83233	7.13874	4.86115	5.55323	4.84144	5.96514	0.642079	0.775846	0.516888	0.825581	13.2084	13.9711	10.6763	13.8401	0.12322	0.0179794	21.221	NO
C00191	-	Glucuronate	193.038	18.791	8.26605	3.40694	6.49006	N.D.	8.32768	7.02254	8.81368	6.59253	8.00448	6.22866	9.00777	N.D.	5.72647	6.17315	N.D.	N.D.	N.D.	7.62672	6.8241	8.46341	5.73363	4.41316	9.33271	N.D.	5.58554	6.44119	3.25439	5.7945	3.27207	3.35312	3.61996	3.35232	58.581	52.0574	111.233	57.8534	0.664152	0.2359	21.0756	NO
C01015	-	Hydroxyproline	132.065	15.478	4.57593	3.7724	3.31955	4.02801	5.35294	4.71855	3.74592	3.94317	3.67372	3.27804	3.99389	4.41816	3.46777	3.65991	4.71535	3.43644	3.70822	4.02322	6.22091	7.1688	6.29257	8.78698	7.26881	7.29588	4.29456	3.84215	3.83515	7.17233	0.731226	0.379702	0.479768	0.928533	17.0268	9.88254	12.5098	12.946	0.208337	1.4345e-05	19.1442	NO
C02356	-	2AB	104.071	12.7525	4.3886	3.6919	4.56896	4.69474	4.96881	5.3307	4.16698	4.49945	3.28066	4.40465	4.84473	4.59515	4.46106	3.27465	4.17776	4.39572	4.8447	5.04841	4.42275	5.13006	4.57029	4.70947	4.56591	5.89289	4.60728	4.2986	4.36705	4.88189	0.556577	0.546136	0.621484	0.551577	12.0804	12.7049	14.2312	11.2984	0.355088	0.160058	18.1548	NO
C01073	-	N-Acetyl-beta-alanine	130.052	16.7622	3.97106	4.0996	4.16235	4.02846	3.4252	3.69049	3.09805	4.05295	4.12221	3.91919	3.40786	4.8836	4.56971	3.53559	3.47523	4.35554	5.13907	3.89872	3.51462	3.37622	2.92082	4.66109	4.70274	4.38659	3.8962	3.91398	4.16231	3.92701	0.282651	0.620444	0.646794	0.753353	7.25453	15.852	15.5393	19.1839	0.950321	0.574448	15.8995	NO
C00647	-	Pyridoxamine 5'-phosphate	249.064	13.69	4.16981	4.24583	3.99926	3.8753	4.13255	3.28761	3.56357	4.22848	3.78312	3.59725	2.79324	3.77261	4.12992	3.52167	3.73108	3.28738	2.64638	4.10374	3.49047	4.12739	5.06786	4.35323	2.6016	4.44709	3.95173	3.62305	3.57003	4.01461	0.350973	0.470598	0.558499	0.859657	8.88151	12.989	15.6441	21.4132	0.200236	0.313091	15.1594	NO
-	-	Cysteine-glutathione disulphide	214.052	15.0432	1.24406	4.09012	4.30011	2.91068	5.43243	3.47637	2.15792	2.34563	6.76736	4.37487	5.84036	4.13468	N.D.	4.69811	4.35548	4.29421	2.45949	4.39145	1.48889	2.02419	1.75943	4.89802	3.51874	2.74199	3.57563	4.27014	3.36646	2.73854	1.42306	1.83827	1.83404	1.28861	39.7989	43.0495	54.4797	47.0547	0.481096	0.508193	13.9508	NO
C03626	-	ADMA	203.148	10.3742	5.04444	4.31789	3.14501	4.12518	2.43591	2.69467	3.9845	3.56376	3.16447	3.32924	2.89112	3.36176	4.53016	3.63376	2.80249	3.75427	2.54707	3.05486	3.71417	2.89501	3.88401	3.66097	2.92079	3.89472	3.62718	3.38248	3.3871	3.49494	1.02517	0.370817	0.729388	0.463982	28.2636	10.9629	21.5343	13.2758	0.594504	0.766193	13.8917	NO
C00170	-	5-Methylthioadenosine	298.098	13.2588	3.60489	2.62295	3.70946	3.11069	3.26146	3.09071	2.60781	4.03698	3.64841	3.87191	4.42549	3.04164	3.66962	3.54129	3.79642	3.58913	3.31051	3.06875	2.56827	2.83252	2.99161	4.54064	3.53151	3.83041	3.23336	3.60537	3.49595	3.38249	0.393317	0.670031	0.263845	0.732442	12.1643	18.5843	7.54717	21.6539	0.268034	0.728517	13.7172	NO
C03375	-	Bis(3-aminopropyl)amine	132.149	6.09519	2.68852	1.87344	2.25466	2.3684	2.35753	2.72333	2.19693	2.27925	3.46115	4.27152	4.66274	2.99281	3.74352	1.96996	2.74372	2.58785	2.52765	3.0713	4.21001	3.68922	3.13458	5.24529	4.13993	4.1473	2.37765	3.31073	2.774	4.09439	0.311761	1.01777	0.595163	0.696882	13.1122	30.7415	21.455	17.0204	0.057334	0.00545431	12.5568	NO
C00860	-	Histidinol	142.097	7.39397	2.4207	3.55999	3.13479	2.64601	3.13932	2.64447	2.13306	2.24184	2.63564	2.56561	3.24909	2.80097	2.89807	2.94961	2.99708	3.39746	2.68487	3.01407	3.32481	2.632	3.27339	4.50679	3.8684	3.38712	2.92421	2.60437	2.99019	3.49875	0.425207	0.402582	0.232309	0.63207	14.5409	15.4579	7.76902	18.0656	0.210535	0.094068	12.0175	NO
C05123	-	Isethionate	124.993	13.5953	5.51279	4.99603	3.70147	N.D.	3.78365	3.50072	6.20312	3.63428	5.93324	N.D.	N.D.	2.70502	N.D.	5.59308	3.83537	2.49203	N.D.	5.86329	2.36176	3.85727	4.32219	3.16493	N.D.	N.D.	3.58244	3.07928	2.96396	2.28436	1.92975	2.73187	2.60271	1.88917	53.8669	88.7178	87.812	82.7002	0.720187	0.615984	11.91	NO
C05127	-	1-Methylhistamine	126.103	6.85868	3.27651	3.09139	2.8775	2.80263	2.93556	2.50103	3.15977	3.5829	2.33025	3.05166	3.00493	4.18805	2.97366	1.6332	3.15759	3.35522	2.18262	2.29472	3.49152	2.60051	3.50636	3.07992	2.96017	3.12948	2.9141	3.21959	2.5995	3.12799	0.263678	0.622687	0.666779	0.341768	9.04834	19.3405	25.6502	10.9261	0.294375	0.114735	11.8612	NO
C01103	-	Orotidine 5'-monophosphate	367.032	12.9928	3.31224	3.68921	2.52884	2.36501	1.70561	1.53991	3.71984	4.12085	3.08415	4.07002	2.55508	2.46387	4.11716	2.71539	2.4409	2.48142	1.90436	2.17682	2.88837	3.64658	3.26098	2.71433	2.18978	2.26992	2.52347	3.33563	2.63934	2.82833	0.853524	0.739728	0.775652	0.564426	33.8234	22.1765	29.3881	19.9562	0.108667	0.63979	11.3268	NO
C00931	-	Porphobilinogen	225.089	20.689	N.D.	N.D.	4.77222	4.22507	6.17998	N.D.	5.52815	N.D.	5.37233	4.28387	4.76517	N.D.	N.D.	3.34293	6.84632	N.D.	6.47282	N.D.	N.D.	5.368	5.22514	4.87589	N.D.	N.D.	2.52954	3.32492	2.77701	2.57817	2.84344	2.61343	3.2764	2.82878	112.409	78.6014	117.983	109.72	0.624861	0.912637	11.2096	NO
C00661	-	G3P	168.992	13.6118	6.63326	3.62841	3.42464	N.D.	N.D.	4.03039	5.97431	5.10672	N.D.	6.85556	N.D.	5.83402	N.D.	N.D.	4.61714	N.D.	N.D.	N.D.	6.82716	8.85752	N.D.	5.33369	N.D.	N.D.	2.95278	3.96177	0.769523	3.50306	2.56219	3.11871	1.88494	3.99714	86.7721	78.7202	244.949	114.104	0.553988	0.160691	11.1871	NO
C00954	-	Indole-3-acetate	176.074	25.5992	N.D.	5.45622	N.D.	N.D.	N.D.	N.D.	N.D.	6.50596	3.65988	N.D.	N.D.	N.D.	12.2618	4.1473	N.D.	8.04146	N.D.	7.07787	N.D.	N.D.	N.D.	18.7791	N.D.	N.D.	0.909369	1.69431	5.25474	3.12984	2.22749	2.77482	4.8299	7.66652	244.949	163.773	91.9151	244.949	0.600786	0.578372	10.9883	NO
C00408	-	Pipecolate	130.086	13.4951	2.9674	2.55191	2.10482	2.26922	2.93619	2.32666	2.53723	2.20385	2.91098	2.33092	2.43412	2.62147	2.98405	1.59941	2.82597	3.01269	2.39303	2.38256	2.13902	3.3835	3.01235	2.18161	3.88303	3.69419	2.52603	2.50643	2.53295	3.04895	0.359672	0.247157	0.535384	0.749073	14.2386	9.86094	21.1368	24.5682	0.914554	0.199829	10.6144	NO
C00258	-	Glycerate	105.021	14.7501	N.D.	N.D.	N.D.	N.D.	N.D.	N.D.	N.D.	N.D.	N.D.	N.D.	36.8914	N.D.	N.D.	N.D.	N.D.	N.D.	N.D.	N.D.	N.D.	N.D.	N.D.	23.0642	N.D.	N.D.	0	6.14857	0	3.84403	0	15.0609	0	9.41592	#DIV/0!	244.949	#DIV/0!	244.949	0.340893	0.340893	9.9926	NO
C00295	-	Orotate	155.012	15.2049	N.D.	N.D.	N.D.	N.D.	N.D.	7.56548	N.D.	N.D.	7.43571	N.D.	N.D.	9.58411	N.D.	N.D.	N.D.	N.D.	N.D.	N.D.	N.D.	N.D.	7.28406	N.D.	13.0523	12.9396	1.26091	2.83664	0	5.546	3.0886	4.44671	0	6.42348	244.949	156.76	#DIV/0!	115.822	0.492208	0.0605435	9.64355	NO
C00112	-	CDP	402.014	13.7137	2.46802	1.33502	1.71406	2.69514	1.9415	1.74661	1.92278	2.70198	1.50057	2.64973	2.24929	2.51016	2.26142	3.0616	1.85157	1.99441	2.31677	2.3651	2.24742	2.52689	1.9474	2.88323	3.51995	2.61668	1.98339	2.25575	2.30848	2.62359	0.50837	0.469099	0.419545	0.543876	25.6314	20.7957	18.1741	20.7302	0.357557	0.287384	9.17121	NO
C02341	-	trans-Aconitate	173.011	9.80567	1.19111	2.12578	2.83491	2.76229	2.31825	3.2986	0.987	2.32246	2.04656	2.69219	2.86477	2.67653	1.31326	1.87087	1.96716	1.80547	2.35793	1.40985	2.77374	2.83092	2.13222	2.83489	2.50031	3.00014	2.42183	2.26492	1.78742	2.6787	0.730522	0.692226	0.382744	0.313173	30.1641	30.5629	21.4132	11.6912	0.710529	0.00130508	9.15287	NO
C01181	-	gamma-Butyrobetaine	146.118	10.8937	2.17897	2.59283	2.16532	2.90859	2.10221	2.19562	1.76725	2.16343	1.98392	2.40049	1.96054	2.11365	1.90851	1.9008	2.13042	2.35273	2.28163	2.26376	1.92909	1.98847	2.153	2.51183	2.19253	2.55031	2.35726	2.06488	2.13964	2.22087	0.322261	0.214825	0.195716	0.259903	13.671	10.4037	9.14716	11.7028	0.0941767	0.554478	8.78265	NO
C00083	-	Malonyl CoA	425.557	13.3639	1.48521	1.9218	2.04329	1.5295	2.27755	1.67772	2.58232	2.51922	2.62779	1.88007	1.0845	1.68814	0.78233	2.38762	1.9676	2.49799	1.93168	1.8599	1.15782	2.9157	2.91681	1.43095	1.97312	1.77383	1.82251	2.06367	1.90452	2.02804	0.31185	0.621006	0.608541	0.742873	17.111	30.0923	31.9525	36.6301	0.41517	0.759188	7.81874	NO
C02656	-	Pimelate	159.068	12.5125	2.26169	1.85986	1.6846	1.8655	2.02784	2.86837	1.64386	2.87379	2.4694	2.36596	1.91596	2.31094	1.82271	1.88369	1.10079	2.40145	1.30825	2.21906	1.04426	1.10447	1.21121	2.231	2.5311	1.41061	2.09464	2.26332	1.78932	1.58878	0.42586	0.431818	0.504956	0.63337	20.3309	19.079	28.2205	39.8653	0.511178	0.55773	7.73606	NO
C00300	-	Creatine	132.077	11.8234	1.50228	2.10503	1.30415	N.D.	1.53773	3.25346	0.717438	2.42004	1.0282	N.D.	3.25086	2.10204	1.5343	2.21473	1.52007	N.D.	2.43864	3.895	1.78465	2.01464	N.D.	2.54536	1.71773	5.18494	1.61711	1.58643	1.93379	2.20789	1.06284	1.20951	1.28456	1.69164	65.725	76.2412	66.427	76.618	0.963692	0.758433	7.34521	NO
C00144	-	GMP	362.053	16.3423	2.86731	1.33472	1.7719	1.43703	1.72417	1.15493	1.48331	1.72405	1.85241	1.59148	1.75821	1.47042	2.22903	2.36563	1.60794	1.9687	2.03234	1.23843	1.57999	1.60983	1.8702	1.85655	1.703	2.30691	1.71501	1.64665	1.90701	1.82108	0.611014	0.155922	0.417128	0.266982	35.6274	9.46904	21.8734	14.6606	0.795973	0.679826	7.08975	NO
C00055	-	CMP	322.047	15.7038	1.84582	1.0221	1.66388	1.40545	1.27868	1.71923	1.4779	1.22034	1.44358	1.61684	1.67749	1.90477	2.07803	1.75195	2.2221	1.64324	2.25043	1.73903	1.23959	1.655	1.82513	1.50653	1.72688	2.44085	1.4892	1.55682	1.94746	1.73233	0.309878	0.233024	0.267764	0.402591	20.8084	14.968	13.7494	23.2399	0.678258	0.30133	6.72581	NO
C00498	-	ADP-glucose	588.076	18.0644	2.10254	2.32547	1.78135	2.71785	2.21714	1.98821	1.76684	2.46925	2.14379	1.96027	1.38438	2.14601	1.76633	N.D.	2.13958	N.D.	1.62644	2.4185	1.54831	N.D.	2.19961	N.D.	1.73843	1.00146	2.18876	1.97843	1.32514	1.0813	0.320333	0.372646	1.0636	0.921447	14.6354	18.8355	80.2628	85.2165	0.319112	0.680231	6.57363	NO
C01035	-	gamma-Guanidinobutyrate	146.092	11.0995	1.12979	1.73525	1.3687	1.26245	1.95134	2.13809	0.782959	1.24158	1.9903	1.36766	1.71756	1.61083	1.75471	1.73956	1.91986	1.80512	1.41594	2.29989	1.19823	1.3369	1.40398	2.14738	1.53356	1.64222	1.5976	1.45181	1.82251	1.54371	0.404913	0.4206	0.287904	0.333429	25.345	28.9706	15.7971	21.5992	0.554408	0.152129	6.41564	NO
C02155	-	Gly-Leu	189.124	12.9025	2.09909	1.3836	2.48222	2.88412	1.7343	1.82125	0.825907	2.01496	1.4435	N.D.	1.5988	1.64258	0.84767	1.82498	1.13009	1.67268	1.32189	2.17241	1.70502	1.05593	2.11445	1.18218	1.57811	1.41066	2.06743	1.25429	1.49495	1.50772	0.543918	0.726723	0.486107	0.382495	26.3089	57.939	32.5165	25.369	0.0529547	0.960662	6.3244	NO
C00993	-	Ala-Ala	161.092	12.3009	1.36896	1.31648	1.54182	1.43367	2.07743	1.7639	1.29402	1.49151	1.73696	1.57981	1.34146	1.31822	1.7071	1.95618	1.48868	1.53518	1.35363	1.50842	1.52203	1.36776	1.60584	2.06557	1.58247	1.80503	1.58371	1.46033	1.59153	1.65811	0.289147	0.175361	0.211463	0.244492	18.2575	12.0084	13.2867	14.7452	0.392479	0.624825	6.29368	NO
C02504	-	2-Isopropylmalate	175.063	12.4746	1.49929	1.10383	1.07655	1.33857	0.787848	1.28909	0.764012	1.00033	0.857742	0.924688	0.854361	1.05367	1.05236	1.01681	0.983293	0.843867	1.13439	0.965416	2.45122	2.46601	1.95174	3.19787	3.45174	4.18065	1.18253	0.909133	0.999357	2.94987	0.248692	0.105971	0.0968868	0.813293	21.0305	11.6563	9.69491	27.5705	0.0326941	0.000165299	6.04089	NO
C00956	-	alpha-Aminoadipate	162.077	14.2156	2.24358	2.65235	2.12704	1.65907	N.D.	2.23352	1.56265	1.7669	N.D.	1.46385	N.D.	N.D.	1.29283	1.36144	2.01912	1.88796	N.D.	1.72949	1.76189	2.47403	2.27772	0.770017	1.70839	2.05729	1.81926	0.798901	1.38181	1.84156	0.946128	0.880593	0.734979	0.601511	52.0062	110.226	53.1897	32.6632	0.0819294	0.263134	5.84152	NO
C00483	-	Tyramine	138.091	11.092	1.58606	1.06153	1.58208	1.79657	1.09725	1.28511	1.03145	1.55705	1.23775	1.93569	0.881486	1.61683	1.65307	1.06843	0.825646	1.14526	1.2409	1.5448	0.781384	1.05527	0.998537	1.41893	1.0981	0.787906	1.40143	1.37671	1.24635	1.02335	0.298143	0.396586	0.307697	0.235663	21.2741	28.8068	24.6879	23.0285	0.905264	0.189063	5.04785	NO
C00212	-	Adenosine	268.104	12.9992	0.733882	1.10904	1.56197	1.075	1.55905	1.14791	0.800579	N.D.	0.948869	1.08627	1.52808	0.833538	N.D.	2.08071	1.54829	1.15723	1.13146	1.60907	N.D.	1.05658	1.1318	1.66916	0.993472	1.17266	1.19781	0.866224	1.25446	1.00395	0.317425	0.499806	0.70612	0.547378	26.5005	57.6995	56.2887	54.5226	0.200121	0.507809	4.32244	NO
C02997	-	N-Acetylhistidine	198.088	12.9502	1.30322	1.24165	1.01715	1.17345	1.34986	1.51891	1.07842	0.846592	1.07164	N.D.	1.03776	1.0953	N.D.	0.943889	1.77639	0.694027	1.39277	1.1798	1.17806	1.62812	1.32857	1.34	N.D.	1.63708	1.26737	0.85495	0.997814	1.18531	0.169382	0.428739	0.614186	0.608218	13.3648	50.1478	61.5532	51.3132	0.053206	0.606799	4.30544	NO
C02567	-	N1-Acetylspermine	123.121	7.69842	1.08165	0.871836	0.978683	0.693042	0.682507	1.18076	1.0097	1.00796	1.04606	1.11276	1.50143	1.02084	0.982781	0.934038	1.43226	0.882583	0.55218	0.836093	1.38092	0.905138	1.33843	0.996527	1.37586	1.16541	0.914746	1.11646	0.936657	1.19371	0.203782	0.192607	0.285875	0.205974	22.2775	17.2516	30.5207	17.2549	0.108536	0.104229	4.16157	NO
C00431	-	5-Aminovalerate	118.087	10.7673	N.D.	N.D.	N.D.	N.D.	N.D.	N.D.	N.D.	N.D.	2.35317	N.D.	N.D.	N.D.	N.D.	N.D.	6.95479	N.D.	N.D.	N.D.	N.D.	1.8667	N.D.	4.1966	2.95049	5.21527	0	0.392194	1.15913	2.37151	0	0.960676	2.83928	2.15667	#DIV/0!	244.949	244.949	90.9407	0.340893	0.424345	3.92283	NO
C01089	-	3-Hydroxybutyrate	103.041	15.8384	N.D.	N.D.	N.D.	5.49829	N.D.	N.D.	5.09688	N.D.	N.D.	5.29557	N.D.	N.D.	3.86862	N.D.	N.D.	N.D.	N.D.	N.D.	3.03289	N.D.	N.D.	N.D.	N.D.	N.D.	0.916381	1.73207	0.644769	0.505482	2.24467	2.68405	1.57936	1.23817	244.949	154.962	244.949	244.949	0.58058	0.868393	3.79871	NO
C02714	-	N-Acetylputrescine	131.118	11.3228	1.17815	N.D.	1.17236	1.04707	0.781212	0.764271	1.18241	1.18118	1.30438	N.D.	1.24218	0.802882	1.38637	0.803435	1.45655	0.867337	N.D.	1.01525	1.13242	0.750291	N.D.	1.22575	1.04268	1.37801	0.823844	0.952173	0.92149	0.921525	0.442925	0.498504	0.524824	0.497718	53.7632	52.3544	56.9539	54.0102	0.647485	0.999908	3.61903	NO
C08277	-	Sebacate	201.115	13.714	0.941298	0.805668	1.50395	0.771595	0.632366	0.938202	0.816722	1.2207	1.26729	0.843312	0.735818	1.09875	1.19197	0.866266	0.394097	0.898444	0.704406	0.699184	0.611579	0.540034	0.826203	1.19548	1.41834	0.747701	0.932179	0.9971	0.792394	0.889889	0.302892	0.227064	0.265116	0.345477	32.4929	22.7724	33.4576	38.8225	0.68331	0.59545	3.61156	NO
C00857	-	Deamido-NAD+	663.088	18.1009	4.00411	3.6324	1.76192	N.D.	N.D.	N.D.	2.42582	N.D.	N.D.	N.D.	3.2225	N.D.	2.06458	N.D.	N.D.	N.D.	N.D.	N.D.	2.37097	N.D.	N.D.	N.D.	N.D.	N.D.	1.5664	0.941386	0.344096	0.395161	1.87669	1.47999	0.842861	0.967943	119.809	157.214	244.949	244.949	0.536208	0.92429	3.24705	NO
C02470	-	Xanthurenate	204.033	13.0662	N.D.	1.97033	N.D.	1.57264	N.D.	N.D.	N.D.	N.D.	1.78178	N.D.	N.D.	1.5369	N.D.	N.D.	N.D.	2.5708	N.D.	N.D.	2.4568	N.D.	N.D.	2.00632	1.98896	3.56583	0.590496	0.553114	0.428466	1.66965	0.923397	0.860373	1.04952	1.41463	156.376	155.551	244.949	84.726	0.943594	0.115052	3.24173	NO
C03794	-	Adenylosuccinate	462.067	12.4558	0.848364	0.528425	0.795331	0.887856	N.D.	1.00755	1.25272	0.636285	0.574834	N.D.	0.874769	0.695073	N.D.	N.D.	1.11277	1.4835	1.19164	1.04132	0.735267	0.572218	1.51362	N.D.	0.777614	1.2234	0.677921	0.67228	0.804873	0.803687	0.368101	0.410167	0.641323	0.526312	54.2985	61.0113	79.6801	65.4871	0.980491	0.997277	2.95876	NO
C00179	-	Agmatine	131.129	7.1797	0.341874	0.597336	0.432455	0.510613	0.454304	0.490227	0.510493	0.48029	0.399354	0.811003	0.793262	0.649894	0.898149	1.11182	1.2864	1.20723	0.651753	0.896812	0.680299	0.458013	0.615935	0.767406	0.538839	0.752609	0.471135	0.607383	1.00869	0.635517	0.0852498	0.171252	0.236354	0.121941	18.0946	28.195	23.4317	19.1878	0.111651	0.00636339	2.72273	NO
C00818	-	Saccharate	209.034	12.2029	0.886106	0.789892	N.D.	0.878231	N.D.	N.D.	0.834737	N.D.	N.D.	0.539775	N.D.	1.18759	0.586184	0.771753	0.460713	N.D.	0.824328	1.00055	0.988592	0.775596	1.68342	1.42731	N.D.	1.5122	0.425705	0.427017	0.607254	1.06452	0.467558	0.510775	0.352005	0.622497	109.832	119.615	57.9666	58.4768	0.996386	0.14836	2.5245	NO
C01672	-	Cadaverine	103.122	6.93713	N.D.	0.609138	N.D.	0.56981	0.587592	0.688608	0.737767	0.602296	N.D.	N.D.	0.765381	0.563219	0.916449	0.983968	0.716442	0.988885	N.D.	0.965041	1.1076	0.753058	1.04554	0.990222	0.664668	0.869348	0.409191	0.444777	0.761797	0.905072	0.319547	0.353022	0.386923	0.173307	78.0924	79.3706	50.7908	19.1484	0.858409	0.427105	2.52084	NO
C02678	-	Dodecanedioate	229.147	14.463	0.523274	0.535202	0.681865	0.528529	0.253169	1.02329	0.546865	0.805442	0.715008	0.3984	0.484058	0.674818	0.385991	0.658618	0.324313	0.545692	0.31094	0.791126	0.299023	0.497763	0.453474	0.727816	1.0651	0.708785	0.590888	0.604099	0.50278	0.625326	0.253323	0.153518	0.195736	0.269499	42.8717	25.4127	38.9308	43.0973	0.915169	0.388665	2.32309	NO
C02494	-	1-Methyladenosine	282.122	13.1068	0.622296	N.D.	0.956812	0.622051	0.710285	0.775831	0.683329	0.637804	0.662088	N.D.	0.808572	N.D.	N.D.	0.803721	N.D.	N.D.	0.63775	0.599878	0.664331	0.793104	N.D.	0.866176	0.71772	0.761783	0.614546	0.465299	0.340225	0.633852	0.32561	0.365202	0.378953	0.317941	52.9838	78.4877	111.383	50.1601	0.472159	0.176603	2.05392	NO
C00780	-	Serotonin	177.103	11.7163	N.D.	N.D.	N.D.	2.58818	N.D.	N.D.	N.D.	3.0413	N.D.	N.D.	N.D.	N.D.	N.D.	N.D.	2.05121	N.D.	2.40048	N.D.	N.D.	N.D.	N.D.	N.D.	N.D.	N.D.	0.431363	0.506884	0.741949	0	1.05662	1.24161	1.15472	0	244.949	244.949	155.633	#DIV/0!	0.911908	0.146589	1.6802	NO
C00021	-	SAH	193.069	11.6787	N.D.	0.897641	0.95077	N.D.	0.915369	N.D.	N.D.	N.D.	N.D.	N.D.	0.999306	0.813268	N.D.	1.39131	0.662091	0.766145	N.D.	N.D.	1.53799	N.D.	1.13689	N.D.	N.D.	N.D.	0.46063	0.302096	0.469924	0.445813	0.504885	0.471688	0.572034	0.702201	109.607	156.139	121.729	157.51	0.586472	0.949292	1.67846	NO
C00986	-	1,3-Diaminopropane	75.0894	6.16634	2.5114	N.D.	N.D.	N.D.	N.D.	N.D.	2.32709	N.D.	2.04306	N.D.	N.D.	N.D.	N.D.	N.D.	N.D.	N.D.	N.D.	N.D.	N.D.	N.D.	N.D.	N.D.	N.D.	2.60572	0.418567	0.728357	0	0.434287	1.02527	1.13194	0	1.06378	244.949	155.409	#DIV/0!	244.949	0.630027	0.340893	1.58121	NO
C00255	-	Riboflavin	377.144	25.4644	N.D.	N.D.	N.D.	N.D.	1.44498	N.D.	N.D.	N.D.	N.D.	N.D.	N.D.	N.D.	N.D.	N.D.	N.D.	N.D.	1.52897	N.D.	N.D.	N.D.	N.D.	6.16448	N.D.	N.D.	0.24083	0	0.254829	1.02741	0.589912	0	0.624201	2.51664	244.949	#DIV/0!	244.949	244.949	0.340893	0.482225	1.52307	NO
C10172	-	Proline betaine	144.101	14.9381	N.D.	N.D.	N.D.	N.D.	N.D.	N.D.	N.D.	0.675685	0.664099	N.D.	0.836141	N.D.	0.420593	0.511009	0.414486	0.834106	0.641824	0.662448	N.D.	0.734087	0.449229	0.961534	N.D.	1.08327	0	0.362654	0.580744	0.538019	0	0.401896	0.162943	0.469449	#DIV/0!	110.821	28.0576	87.2551	0.0515329	0.837425	1.48142	NO
C00785	-	Urocanate	139.051	11.1122	N.D.	N.D.	N.D.	N.D.	8.65659	N.D.	N.D.	N.D.	N.D.	N.D.	N.D.	N.D.	N.D.	N.D.	N.D.	N.D.	N.D.	N.D.	N.D.	N.D.	N.D.	N.D.	N.D.	N.D.	1.44276	0	0	0	3.53404	0	0	0	244.949	#DIV/0!	#DIV/0!	#DIV/0!	0.340893	#DIV/0!	1.44276	NO
C02727	-	N-epsilon-Acetyllysine	189.123	14.7989	N.D.	0.925491	N.D.	N.D.	1.10546	N.D.	0.959563	N.D.	N.D.	N.D.	N.D.	N.D.	N.D.	N.D.	1.33185	N.D.	0.771944	1.17703	N.D.	0.870286	N.D.	N.D.	1.31744	N.D.	0.338492	0.159927	0.546804	0.364621	0.52747	0.39174	0.626284	0.582299	155.829	244.949	114.535	159.7	0.520652	0.613145	1.40985	NO
C03519	-	N-Acetylphenylalanine	206.084	19.3579	N.D.	N.D.	N.D.	N.D.	0.846401	N.D.	0.490769	N.D.	N.D.	0.845408	N.D.	N.D.	0.982079	0.891571	N.D.	N.D.	1.24736	N.D.	N.D.	0.812832	0.756395	N.D.	N.D.	0.780196	0.141067	0.222696	0.520169	0.391571	0.345542	0.362769	0.581694	0.429318	244.949	162.899	111.828	109.64	0.698208	0.672306	1.2755	NO
C01367	-	3'-AMP	346.06	15.5708	N.D.	N.D.	N.D.	N.D.	N.D.	1.07639	N.D.	N.D.	N.D.	N.D.	0.914348	N.D.	N.D.	N.D.	N.D.	N.D.	N.D.	N.D.	N.D.	1.17703	N.D.	N.D.	1.92645	2.18828	0.179398	0.152391	0	0.881962	0.439434	0.373281	0	1.02158	244.949	244.949	#DIV/0!	115.83	0.910927	0.0605583	1.21375	NO
C00242	-	Guanine	152.06	11.1233	N.D.	N.D.	N.D.	N.D.	2.16449	N.D.	N.D.	2.45148	N.D.	N.D.	N.D.	N.D.	N.D.	N.D.	N.D.	N.D.	N.D.	N.D.	N.D.	N.D.	N.D.	N.D.	N.D.	2.62827	0.360748	0.408579	0	0.438046	0.883649	1.00081	0	1.07299	244.949	244.949	#DIV/0!	244.949	0.931803	0.340893	1.20737	NO
C01026	-	N,N-Dimethylglycine	104.073	14.2322	N.D.	N.D.	N.D.	N.D.	1.44384	N.D.	N.D.	N.D.	N.D.	N.D.	2.29462	1.07361	N.D.	N.D.	1.48643	N.D.	N.D.	0.902008	N.D.	N.D.	N.D.	N.D.	N.D.	N.D.	0.24064	0.561372	0.398073	0	0.589446	0.951535	0.643788	0	244.949	169.502	161.726	#DIV/0!	0.498761	0.160825	1.20009	NO
C05598	-	Phenaceturate	192.066	18.4671	N.D.	N.D.	N.D.	1.14828	1.05023	N.D.	N.D.	N.D.	N.D.	1.08792	N.D.	0.607394	N.D.	N.D.	N.D.	N.D.	N.D.	N.D.	1.37444	N.D.	N.D.	N.D.	N.D.	1.33899	0.366419	0.282553	0	0.452237	0.568499	0.463355	0	0.700693	155.15	163.989	#DIV/0!	154.939	0.785109	0.144974	1.10121	NO
-	-	2-Hydroxyoctanoate	159.104	18.4057	0.6185	0.236176	0.41642	0.304493	0.364547	N.D.	0.335329	0.257198	N.D.	N.D.	N.D.	0.383594	N.D.	0.429203	0.520478	0.494673	N.D.	N.D.	0.49486	N.D.	0.556146	N.D.	0.278061	N.D.	0.323356	0.162687	0.240726	0.221511	0.204931	0.182723	0.265375	0.259654	63.3762	112.316	110.24	117.219	0.18226	0.901637	0.948279	NO
C00715	-	Pterin	164.055	13.3619	1.22513	N.D.	N.D.	N.D.	N.D.	N.D.	N.D.	N.D.	N.D.	N.D.	0.974247	N.D.	N.D.	N.D.	N.D.	1.21019	N.D.	0.918776	N.D.	0.746559	N.D.	N.D.	N.D.	N.D.	0.204189	0.162375	0.354827	0.124427	0.500159	0.397735	0.557367	0.304782	244.949	244.949	157.081	244.949	0.87585	0.39519	0.845817	NO
C00386	-	Carnosine	114.06	9.23544	N.D.	0.481563	N.D.	0.41557	0.404885	N.D.	0.459156	N.D.	N.D.	N.D.	N.D.	0.55656	0.854487	N.D.	N.D.	0.584176	N.D.	N.D.	N.D.	N.D.	0.482241	N.D.	N.D.	0.429094	0.217003	0.169286	0.239777	0.151889	0.239162	0.264059	0.38117	0.235905	110.211	155.984	158.968	155.314	0.749619	0.64138	0.777955	NO
C01606	-	Phthalate	165.022	12.0047	0.629496	N.D.	N.D.	N.D.	N.D.	N.D.	N.D.	0.589329	0.518183	N.D.	N.D.	N.D.	0.583468	N.D.	0.728544	N.D.	N.D.	N.D.	N.D.	N.D.	N.D.	N.D.	1.14204	N.D.	0.104916	0.184585	0.218669	0.19034	0.256991	0.286842	0.341852	0.466235	244.949	155.398	156.334	244.949	0.62334	0.906839	0.69851	NO
C03451	-	S-Lactoylglutathione	380.12	17.3649	1.90351	0.878187	N.D.	N.D.	N.D.	N.D.	N.D.	N.D.	N.D.	N.D.	N.D.	N.D.	1.27047	N.D.	N.D.	N.D.	N.D.	N.D.	N.D.	N.D.	N.D.	N.D.	N.D.	N.D.	0.463616	0	0.211746	0	0.788026	0	0.518669	0	169.974	#DIV/0!	244.949	#DIV/0!	0.180127	0.340893	0.675362	NO
C02704	-	Methyl sulfate	110.977	11.6041	N.D.	1.33499	N.D.	N.D.	N.D.	N.D.	N.D.	N.D.	N.D.	N.D.	N.D.	N.D.	1.74228	N.D.	N.D.	N.D.	N.D.	N.D.	N.D.	N.D.	N.D.	N.D.	N.D.	N.D.	0.222499	0	0.290379	0	0.545009	0	0.711281	0	244.949	#DIV/0!	244.949	#DIV/0!	0.340893	0.340893	0.512878	NO
C00091	-	Succinyl CoA	432.567	13.4967	N.D.	N.D.	N.D.	N.D.	N.D.	0.822937	N.D.	N.D.	N.D.	N.D.	N.D.	N.D.	N.D.	1.30977	N.D.	N.D.	0.635778	N.D.	N.D.	N.D.	N.D.	N.D.	N.D.	N.D.	0.137156	0	0.324258	0	0.335963	0	0.545683	0	244.949	#DIV/0!	168.287	#DIV/0!	0.340893	0.176182	0.461414	NO
C01784	-	Benzamidine	121.076	10.3371	N.D.	N.D.	N.D.	N.D.	N.D.	N.D.	N.D.	N.D.	N.D.	N.D.	1.40193	N.D.	N.D.	N.D.	N.D.	N.D.	N.D.	N.D.	N.D.	N.D.	N.D.	N.D.	N.D.	1.06577	0	0.233655	0	0.177629	0	0.572336	0	0.4351	#DIV/0!	244.949	#DIV/0!	244.949	0.340893	0.340893	0.411284	NO
C00355	-	DOPA	198.074	15.0913	N.D.	N.D.	N.D.	0.460546	N.D.	0.671134	N.D.	N.D.	N.D.	N.D.	N.D.	N.D.	N.D.	N.D.	N.D.	N.D.	0.965505	N.D.	N.D.	N.D.	N.D.	N.D.	N.D.	N.D.	0.188613	0	0.160918	0	0.299691	0	0.394166	0	158.892	#DIV/0!	244.949	#DIV/0!	0.154195	0.340893	0.349531	NO
C01004	-	Trigonelline	138.053	13.6772	N.D.	N.D.	0.549169	0.680207	N.D.	N.D.	N.D.	N.D.	N.D.	N.D.	N.D.	N.D.	N.D.	N.D.	N.D.	N.D.	N.D.	N.D.	N.D.	N.D.	0.818891	N.D.	N.D.	N.D.	0.204896	0	0	0.136482	0.320117	0	0	0.334311	156.234	#DIV/0!	#DIV/0!	244.949	0.14799	0.340893	0.341378	NO
C00630	-	Isobutyryl CoA	417.573	15.1439	0.15382	N.D.	N.D.	0.207825	0.19132	0.154009	0.0917715	N.D.	0.139137	N.D.	0.132114	N.D.	N.D.	N.D.	0.205342	0.15821	N.D.	N.D.	N.D.	0.09792	0.0842342	N.D.	N.D.	0.265965	0.117829	0.0605038	0.060592	0.0746865	0.0936716	0.0682218	0.0950447	0.103877	79.498	112.756	156.86	139.085	0.253471	0.811256	0.313611	NO
C00847	-	4-Pyridoxate	182.047	17.2772	N.D.	0.28691	N.D.	N.D.	N.D.	N.D.	0.216271	N.D.	N.D.	N.D.	N.D.	N.D.	N.D.	0.287745	N.D.	N.D.	N.D.	N.D.	N.D.	N.D.	N.D.	N.D.	N.D.	N.D.	0.0478184	0.0360451	0.0479576	0	0.117131	0.0882921	0.117472	0	244.949	244.949	244.949	#DIV/0!	0.848073	0.340893	0.131821	NO
C06369	-	2-Deoxyglucose 6-phosphate	243.033	14.9761	N.D.	N.D.	N.D.	N.D.	N.D.	N.D.	N.D.	0.717941	N.D.	N.D.	N.D.	N.D.	N.D.	N.D.	N.D.	N.D.	N.D.	N.D.	N.D.	N.D.	N.D.	N.D.	N.D.	N.D.	0	0.119657	0	0	0	0.293098	0	0	#DIV/0!	244.949	#DIV/0!	#DIV/0!	0.340893	#DIV/0!	0.119657	NO
C03114	-	5,6-Dimethylbenzimidazole	147.094	10.8042	N.D.	N.D.	0.18173	0.254831	N.D.	N.D.	N.D.	N.D.	N.D.	N.D.	N.D.	N.D.	N.D.	N.D.	N.D.	N.D.	N.D.	N.D.	N.D.	N.D.	N.D.	N.D.	N.D.	N.D.	0.0727602	0	0	0	0.115066	0	0	0	158.144	#DIV/0!	#DIV/0!	#DIV/0!	0.152447	#DIV/0!	0.0727602	NO
C00729	-	Tropine	142.124	10.8353	N.D.	N.D.	N.D.	N.D.	N.D.	N.D.	N.D.	0.202411	N.D.	N.D.	N.D.	N.D.	N.D.	N.D.	N.D.	N.D.	N.D.	N.D.	N.D.	N.D.	N.D.	N.D.	N.D.	N.D.	0	0.0337352	0	0	0	0.082634	0	0	#DIV/0!	244.949	#DIV/0!	#DIV/0!	0.340893	#DIV/0!	0.0337352	NO
C00279	-	E4P	199.002	-																																							0	NO
C11118	-	1-Methyl-2-pyrrolidinone	100.076	-																																							0	NO
C09815	-	Benzamide	122.06	-																																							0	NO
C03404	-	Tyrosine methyl ester	196.097	-																																							0	NO
C00163	-	Propionate	73.0325	14.2556	N.D.	N.D.	N.D.	N.D.	N.D.	N.D.	N.D.	N.D.	N.D.	N.D.	N.D.	N.D.	N.D.	N.D.	N.D.	N.D.	N.D.	N.D.	N.D.	66.3205	N.D.	83.9301	N.D.	94.9231	0	0	0	40.8623	0	0	0	45.6831	#DIV/0!	#DIV/0!	#DIV/0!	111.798	#DIV/0!	0.0532455	40.8623	#DIV/0!
C00246	-	Butanoate	87.0464	15.4142	N.D.	N.D.	N.D.	N.D.	N.D.	N.D.	N.D.	N.D.	N.D.	N.D.	N.D.	N.D.	N.D.	N.D.	N.D.	N.D.	N.D.	N.D.	N.D.	N.D.	N.D.	N.D.	19.306	N.D.	0	0	0	3.21767	0	0	0	7.88165	#DIV/0!	#DIV/0!	#DIV/0!	244.949	#DIV/0!	0.340893	3.21767	#DIV/0!
C04677	-	AICAR	339.059	25.8509	N.D.	N.D.	N.D.	N.D.	N.D.	N.D.	N.D.	N.D.	N.D.	N.D.	N.D.	N.D.	N.D.	6.03011	N.D.	N.D.	N.D.	2.54897	N.D.	N.D.	N.D.	N.D.	N.D.	3.94566	0	0	1.42985	0.657611	0	0	2.47357	1.61081	#DIV/0!	#DIV/0!	172.995	244.949	#DIV/0!	0.536048	2.08746	#DIV/0!
C05629	-	3-Phenylpropionate	149.063	17.2278	N.D.	N.D.	N.D.	N.D.	N.D.	N.D.	N.D.	N.D.	N.D.	N.D.	N.D.	N.D.	N.D.	5.93292	N.D.	N.D.	N.D.	N.D.	6.10077	N.D.	N.D.	N.D.	N.D.	N.D.	0	0	0.988819	1.0168	0	0	2.4221	2.49063	#DIV/0!	#DIV/0!	244.949	244.949	#DIV/0!	0.984651	2.00561	#DIV/0!
C00438	-	Carbamoylaspartate	175.039	11.901	N.D.	N.D.	N.D.	N.D.	N.D.	N.D.	N.D.	N.D.	N.D.	N.D.	N.D.	N.D.	N.D.	N.D.	N.D.	N.D.	N.D.	N.D.	N.D.	N.D.	4.98785	N.D.	N.D.	N.D.	0	0	0	0.831309	0	0	0	2.03628	#DIV/0!	#DIV/0!	#DIV/0!	244.949	#DIV/0!	0.340893	0.831309	#DIV/0!
C02378	-	6-Aminohexanoate	132.101	11.2124	N.D.	N.D.	N.D.	N.D.	N.D.	N.D.	N.D.	N.D.	N.D.	N.D.	N.D.	N.D.	N.D.	N.D.	N.D.	N.D.	1.15405	1.17448	N.D.	N.D.	N.D.	2.03502	N.D.	N.D.	0	0	0.388088	0.339171	0	0	0.601258	0.830795	#DIV/0!	#DIV/0!	154.928	244.949	#DIV/0!	0.909302	0.727258	#DIV/0!
C02794	-	3-Hydroxykynurenine	225.092	12.7866	N.D.	N.D.	N.D.	N.D.	N.D.	N.D.	N.D.	N.D.	N.D.	N.D.	N.D.	N.D.	N.D.	N.D.	N.D.	N.D.	N.D.	1.0988	1.2396	N.D.	N.D.	N.D.	N.D.	N.D.	0	0	0.183134	0.2066	0	0	0.448584	0.506065	#DIV/0!	#DIV/0!	244.949	244.949	#DIV/0!	0.93394	0.389734	#DIV/0!
C03678	-	4-Amino-3-hydroxybutyrate	120.064	10.9095	N.D.	N.D.	N.D.	N.D.	N.D.	N.D.	N.D.	N.D.	N.D.	N.D.	N.D.	N.D.	N.D.	N.D.	N.D.	N.D.	0.372071	N.D.	N.D.	0.656041	0.635441	N.D.	N.D.	N.D.	0	0	0.0620119	0.215247	0	0	0.151898	0.333523	#DIV/0!	#DIV/0!	244.949	154.949	#DIV/0!	0.329884	0.277259	#DIV/0!
C00048	-	Glyoxylate	72.9954	13.5447	N.D.	N.D.	N.D.	N.D.	N.D.	N.D.	N.D.	N.D.	N.D.	N.D.	N.D.	N.D.	N.D.	N.D.	N.D.	N.D.	N.D.	N.D.	N.D.	N.D.	N.D.	N.D.	N.D.	N.D.	0	0	0	0	0	0	0	0	#DIV/0!	#DIV/0!	#DIV/0!	#DIV/0!	#DIV/0!	#DIV/0!	0	#DIV/0!
C01771	-	Crotonate	85.0328	14.9334	N.D.	N.D.	N.D.	N.D.	N.D.	N.D.	N.D.	N.D.	N.D.	N.D.	N.D.	N.D.	N.D.	N.D.	N.D.	N.D.	N.D.	N.D.	N.D.	N.D.	N.D.	N.D.	N.D.	N.D.	0	0	0	0	0	0	0	0	#DIV/0!	#DIV/0!	#DIV/0!	#DIV/0!	#DIV/0!	#DIV/0!	0	#DIV/0!
C11145	-	Methanesulfonate	94.9859	11.7222	N.D.	N.D.	N.D.	N.D.	N.D.	N.D.	N.D.	N.D.	N.D.	N.D.	N.D.	N.D.	N.D.	N.D.	N.D.	N.D.	N.D.	N.D.	N.D.	N.D.	N.D.	N.D.	N.D.	N.D.	0	0	0	0	0	0	0	0	#DIV/0!	#DIV/0!	#DIV/0!	#DIV/0!	#DIV/0!	#DIV/0!	0	#DIV/0!
C08279	-	Tiglate	99.047	15.5854	N.D.	N.D.	N.D.	N.D.	N.D.	N.D.	N.D.	N.D.	N.D.	N.D.	N.D.	N.D.	N.D.	N.D.	N.D.	N.D.	N.D.	N.D.	N.D.	N.D.	N.D.	N.D.	N.D.	N.D.	0	0	0	0	0	0	0	0	#DIV/0!	#DIV/0!	#DIV/0!	#DIV/0!	#DIV/0!	#DIV/0!	0	#DIV/0!
C00109	-	2-Oxobutyrate	101.027	14.0661	N.D.	N.D.	N.D.	N.D.	N.D.	N.D.	N.D.	N.D.	N.D.	N.D.	N.D.	N.D.	N.D.	N.D.	N.D.	N.D.	N.D.	N.D.	N.D.	N.D.	N.D.	N.D.	N.D.	N.D.	0	0	0	0	0	0	0	0	#DIV/0!	#DIV/0!	#DIV/0!	#DIV/0!	#DIV/0!	#DIV/0!	0	#DIV/0!
C08262	-	3-Methylbutanoate	101.063	16.396	N.D.	N.D.	N.D.	N.D.	N.D.	N.D.	N.D.	N.D.	N.D.	N.D.	N.D.	N.D.	N.D.	N.D.	N.D.	N.D.	N.D.	N.D.	N.D.	N.D.	N.D.	N.D.	N.D.	N.D.	0	0	0	0	0	0	0	0	#DIV/0!	#DIV/0!	#DIV/0!	#DIV/0!	#DIV/0!	#DIV/0!	0	#DIV/0!
C00803	-	Pentanoate	101.063	16.2249	N.D.	N.D.	N.D.	N.D.	N.D.	N.D.	N.D.	N.D.	N.D.	N.D.	N.D.	N.D.	N.D.	N.D.	N.D.	N.D.	N.D.	N.D.	N.D.	N.D.	N.D.	N.D.	N.D.	N.D.	0	0	0	0	0	0	0	0	#DIV/0!	#DIV/0!	#DIV/0!	#DIV/0!	#DIV/0!	#DIV/0!	0	#DIV/0!
-	-	2-Hydroxyisobutyrate	103.042	15.3529	N.D.	N.D.	N.D.	N.D.	N.D.	N.D.	N.D.	N.D.	N.D.	N.D.	N.D.	N.D.	N.D.	N.D.	N.D.	N.D.	N.D.	N.D.	N.D.	N.D.	N.D.	N.D.	N.D.	N.D.	0	0	0	0	0	0	0	0	#DIV/0!	#DIV/0!	#DIV/0!	#DIV/0!	#DIV/0!	#DIV/0!	0	#DIV/0!
C05984	-	2-Hydroxybutyrate	103.042	15.5161	N.D.	N.D.	N.D.	N.D.	N.D.	N.D.	N.D.	N.D.	N.D.	N.D.	N.D.	N.D.	N.D.	N.D.	N.D.	N.D.	N.D.	N.D.	N.D.	N.D.	N.D.	N.D.	N.D.	N.D.	0	0	0	0	0	0	0	0	#DIV/0!	#DIV/0!	#DIV/0!	#DIV/0!	#DIV/0!	#DIV/0!	0	#DIV/0!
C03173	-	(Methylthio)acetate	105.002	14.5036	N.D.	N.D.	N.D.	N.D.	N.D.	N.D.	N.D.	N.D.	N.D.	N.D.	N.D.	N.D.	N.D.	N.D.	N.D.	N.D.	N.D.	N.D.	N.D.	N.D.	N.D.	N.D.	N.D.	N.D.	0	0	0	0	0	0	0	0	#DIV/0!	#DIV/0!	#DIV/0!	#DIV/0!	#DIV/0!	#DIV/0!	0	#DIV/0!
C05942	-	Pyrrole-2-carboxylate	110.028	14.8448	N.D.	N.D.	N.D.	N.D.	N.D.	N.D.	N.D.	N.D.	N.D.	N.D.	N.D.	N.D.	N.D.	N.D.	N.D.	N.D.	N.D.	N.D.	N.D.	N.D.	N.D.	N.D.	N.D.	N.D.	0	0	0	0	0	0	0	0	#DIV/0!	#DIV/0!	#DIV/0!	#DIV/0!	#DIV/0!	#DIV/0!	0	#DIV/0!
C01546	-	2-Furoate	111.011	14.742	N.D.	N.D.	N.D.	N.D.	N.D.	N.D.	N.D.	N.D.	N.D.	N.D.	N.D.	N.D.	N.D.	N.D.	N.D.	N.D.	N.D.	N.D.	N.D.	N.D.	N.D.	N.D.	N.D.	N.D.	0	0	0	0	0	0	0	0	#DIV/0!	#DIV/0!	#DIV/0!	#DIV/0!	#DIV/0!	#DIV/0!	0	#DIV/0!
C07091	-	3-Acetylacrylate	113.025	15.0534	N.D.	N.D.	N.D.	N.D.	N.D.	N.D.	N.D.	N.D.	N.D.	N.D.	N.D.	N.D.	N.D.	N.D.	N.D.	N.D.	N.D.	N.D.	N.D.	N.D.	N.D.	N.D.	N.D.	N.D.	0	0	0	0	0	0	0	0	#DIV/0!	#DIV/0!	#DIV/0!	#DIV/0!	#DIV/0!	#DIV/0!	0	#DIV/0!
C00141	-	2-Oxoisopentanoate	115.043	14.954	N.D.	N.D.	N.D.	N.D.	N.D.	N.D.	N.D.	N.D.	N.D.	N.D.	N.D.	N.D.	N.D.	N.D.	N.D.	N.D.	N.D.	N.D.	N.D.	N.D.	N.D.	N.D.	N.D.	N.D.	0	0	0	0	0	0	0	0	#DIV/0!	#DIV/0!	#DIV/0!	#DIV/0!	#DIV/0!	#DIV/0!	0	#DIV/0!
-	-	4-Oxopentanoate	115.043	15.5332	N.D.	N.D.	N.D.	N.D.	N.D.	N.D.	N.D.	N.D.	N.D.	N.D.	N.D.	N.D.	N.D.	N.D.	N.D.	N.D.	N.D.	N.D.	N.D.	N.D.	N.D.	N.D.	N.D.	N.D.	0	0	0	0	0	0	0	0	#DIV/0!	#DIV/0!	#DIV/0!	#DIV/0!	#DIV/0!	#DIV/0!	0	#DIV/0!
C00180	-	Benzoate	121.032	15.4014	N.D.	N.D.	N.D.	N.D.	N.D.	N.D.	N.D.	N.D.	N.D.	N.D.	N.D.	N.D.	N.D.	N.D.	N.D.	N.D.	N.D.	N.D.	N.D.	N.D.	N.D.	N.D.	N.D.	N.D.	0	0	0	0	0	0	0	0	#DIV/0!	#DIV/0!	#DIV/0!	#DIV/0!	#DIV/0!	#DIV/0!	0	#DIV/0!
C00253	-	Nicotinate	122.026	15.3555	N.D.	N.D.	N.D.	N.D.	N.D.	N.D.	N.D.	N.D.	N.D.	N.D.	N.D.	N.D.	N.D.	N.D.	N.D.	N.D.	N.D.	N.D.	N.D.	N.D.	N.D.	N.D.	N.D.	N.D.	0	0	0	0	0	0	0	0	#DIV/0!	#DIV/0!	#DIV/0!	#DIV/0!	#DIV/0!	#DIV/0!	0	#DIV/0!
C03782	-	1-Aminoethylphosphonate	124.018	18.7273	N.D.	N.D.	N.D.	N.D.	N.D.	N.D.	N.D.	N.D.	N.D.	N.D.	N.D.	N.D.	N.D.	N.D.	N.D.	N.D.	N.D.	N.D.	N.D.	N.D.	N.D.	N.D.	N.D.	N.D.	0	0	0	0	0	0	0	0	#DIV/0!	#DIV/0!	#DIV/0!	#DIV/0!	#DIV/0!	#DIV/0!	0	#DIV/0!
C03557	-	2-Aminoethylphosphonate	124.018	19.6623	N.D.	N.D.	N.D.	N.D.	N.D.	N.D.	N.D.	N.D.	N.D.	N.D.	N.D.	N.D.	N.D.	N.D.	N.D.	N.D.	N.D.	N.D.	N.D.	N.D.	N.D.	N.D.	N.D.	N.D.	0	0	0	0	0	0	0	0	#DIV/0!	#DIV/0!	#DIV/0!	#DIV/0!	#DIV/0!	#DIV/0!	0	#DIV/0!
C00813	-	Barbiturate	127.017	15.5233	N.D.	N.D.	N.D.	N.D.	N.D.	N.D.	N.D.	N.D.	N.D.	N.D.	N.D.	N.D.	N.D.	N.D.	N.D.	N.D.	N.D.	N.D.	N.D.	N.D.	N.D.	N.D.	N.D.	N.D.	0	0	0	0	0	0	0	0	#DIV/0!	#DIV/0!	#DIV/0!	#DIV/0!	#DIV/0!	#DIV/0!	0	#DIV/0!
C00490	-	Itaconate	129.022	11.0183	N.D.	N.D.	N.D.	N.D.	N.D.	N.D.	N.D.	N.D.	N.D.	N.D.	N.D.	N.D.	N.D.	N.D.	N.D.	N.D.	N.D.	N.D.	N.D.	N.D.	N.D.	N.D.	N.D.	N.D.	0	0	0	0	0	0	0	0	#DIV/0!	#DIV/0!	#DIV/0!	#DIV/0!	#DIV/0!	#DIV/0!	0	#DIV/0!
C02226	-	Citraconate	129.022	11.496	N.D.	N.D.	N.D.	N.D.	N.D.	N.D.	N.D.	N.D.	N.D.	N.D.	N.D.	N.D.	N.D.	N.D.	N.D.	N.D.	N.D.	N.D.	N.D.	N.D.	N.D.	N.D.	N.D.	N.D.	0	0	0	0	0	0	0	0	#DIV/0!	#DIV/0!	#DIV/0!	#DIV/0!	#DIV/0!	#DIV/0!	0	#DIV/0!
C00233	-	4-Methyl-2-oxopentanoate	129.058	15.821	N.D.	N.D.	N.D.	N.D.	N.D.	N.D.	N.D.	N.D.	N.D.	N.D.	N.D.	N.D.	N.D.	N.D.	N.D.	N.D.	N.D.	N.D.	N.D.	N.D.	N.D.	N.D.	N.D.	N.D.	0	0	0	0	0	0	0	0	#DIV/0!	#DIV/0!	#DIV/0!	#DIV/0!	#DIV/0!	#DIV/0!	0	#DIV/0!
-	-	4-Oxohexanoate	129.058	16.3765	N.D.	N.D.	N.D.	N.D.	N.D.	N.D.	N.D.	N.D.	N.D.	N.D.	N.D.	N.D.	N.D.	N.D.	N.D.	N.D.	N.D.	N.D.	N.D.	N.D.	N.D.	N.D.	N.D.	N.D.	0	0	0	0	0	0	0	0	#DIV/0!	#DIV/0!	#DIV/0!	#DIV/0!	#DIV/0!	#DIV/0!	0	#DIV/0!
C02129	-	4-Acetylbutyrate	129.058	16.5523	N.D.	N.D.	N.D.	N.D.	N.D.	N.D.	N.D.	N.D.	N.D.	N.D.	N.D.	N.D.	N.D.	N.D.	N.D.	N.D.	N.D.	N.D.	N.D.	N.D.	N.D.	N.D.	N.D.	N.D.	0	0	0	0	0	0	0	0	#DIV/0!	#DIV/0!	#DIV/0!	#DIV/0!	#DIV/0!	#DIV/0!	0	#DIV/0!
C17714	-	Heptanoate	129.094	17.55	N.D.	N.D.	N.D.	N.D.	N.D.	N.D.	N.D.	N.D.	N.D.	N.D.	N.D.	N.D.	N.D.	N.D.	N.D.	N.D.	N.D.	N.D.	N.D.	N.D.	N.D.	N.D.	N.D.	N.D.	0	0	0	0	0	0	0	0	#DIV/0!	#DIV/0!	#DIV/0!	#DIV/0!	#DIV/0!	#DIV/0!	0	#DIV/0!
C02642	-	3-Ureidopropionate	131.048	16.2419	N.D.	N.D.	N.D.	N.D.	N.D.	N.D.	N.D.	N.D.	N.D.	N.D.	N.D.	N.D.	N.D.	N.D.	N.D.	N.D.	N.D.	N.D.	N.D.	N.D.	N.D.	N.D.	N.D.	N.D.	0	0	0	0	0	0	0	0	#DIV/0!	#DIV/0!	#DIV/0!	#DIV/0!	#DIV/0!	#DIV/0!	0	#DIV/0!
C03264	-	2-Hydroxy-4-methylpentanoate	131.074	17.1657	N.D.	N.D.	N.D.	N.D.	N.D.	N.D.	N.D.	N.D.	N.D.	N.D.	N.D.	N.D.	N.D.	N.D.	N.D.	N.D.	N.D.	N.D.	N.D.	N.D.	N.D.	N.D.	N.D.	N.D.	0	0	0	0	0	0	0	0	#DIV/0!	#DIV/0!	#DIV/0!	#DIV/0!	#DIV/0!	#DIV/0!	0	#DIV/0!
C06103	-	6-Hydroxyhexanoate	131.074	17.6636	N.D.	N.D.	N.D.	N.D.	N.D.	N.D.	N.D.	N.D.	N.D.	N.D.	N.D.	N.D.	N.D.	N.D.	N.D.	N.D.	N.D.	N.D.	N.D.	N.D.	N.D.	N.D.	N.D.	N.D.	0	0	0	0	0	0	0	0	#DIV/0!	#DIV/0!	#DIV/0!	#DIV/0!	#DIV/0!	#DIV/0!	0	#DIV/0!
C00805	-	o-Hydroxybenzoate	137.027	14.7703	N.D.	N.D.	N.D.	N.D.	N.D.	N.D.	N.D.	N.D.	N.D.	N.D.	N.D.	N.D.	N.D.	N.D.	N.D.	N.D.	N.D.	N.D.	N.D.	N.D.	N.D.	N.D.	N.D.	N.D.	0	0	0	0	0	0	0	0	#DIV/0!	#DIV/0!	#DIV/0!	#DIV/0!	#DIV/0!	#DIV/0!	0	#DIV/0!
C00156	-	p-Hydroxybenzoate	137.027	15.9277	N.D.	N.D.	N.D.	N.D.	N.D.	N.D.	N.D.	N.D.	N.D.	N.D.	N.D.	N.D.	N.D.	N.D.	N.D.	N.D.	N.D.	N.D.	N.D.	N.D.	N.D.	N.D.	N.D.	N.D.	0	0	0	0	0	0	0	0	#DIV/0!	#DIV/0!	#DIV/0!	#DIV/0!	#DIV/0!	#DIV/0!	0	#DIV/0!
C00587	-	m-Hydroxybenzoate	137.03	16.2493	N.D.	N.D.	N.D.	N.D.	N.D.	N.D.	N.D.	N.D.	N.D.	N.D.	N.D.	N.D.	N.D.	N.D.	N.D.	N.D.	N.D.	N.D.	N.D.	N.D.	N.D.	N.D.	N.D.	N.D.	0	0	0	0	0	0	0	0	#DIV/0!	#DIV/0!	#DIV/0!	#DIV/0!	#DIV/0!	#DIV/0!	0	#DIV/0!
C00169	-	Carbamoylphosphate	139.978	11.3964	N.D.	N.D.	N.D.	N.D.	N.D.	N.D.	N.D.	N.D.	N.D.	N.D.	N.D.	N.D.	N.D.	N.D.	N.D.	N.D.	N.D.	N.D.	N.D.	N.D.	N.D.	N.D.	N.D.	N.D.	0	0	0	0	0	0	0	0	#DIV/0!	#DIV/0!	#DIV/0!	#DIV/0!	#DIV/0!	#DIV/0!	0	#DIV/0!
C02595	-	2-Thiopheneacetate	141.006	15.8809	N.D.	N.D.	N.D.	N.D.	N.D.	N.D.	N.D.	N.D.	N.D.	N.D.	N.D.	N.D.	N.D.	N.D.	N.D.	N.D.	N.D.	N.D.	N.D.	N.D.	N.D.	N.D.	N.D.	N.D.	0	0	0	0	0	0	0	0	#DIV/0!	#DIV/0!	#DIV/0!	#DIV/0!	#DIV/0!	#DIV/0!	0	#DIV/0!
C01180	-	4-Methylthio-2-oxobutyrate	147.017	15.5136	N.D.	N.D.	N.D.	N.D.	N.D.	N.D.	N.D.	N.D.	N.D.	N.D.	N.D.	N.D.	N.D.	N.D.	N.D.	N.D.	N.D.	N.D.	N.D.	N.D.	N.D.	N.D.	N.D.	N.D.	0	0	0	0	0	0	0	0	#DIV/0!	#DIV/0!	#DIV/0!	#DIV/0!	#DIV/0!	#DIV/0!	0	#DIV/0!
C02614	-	Citramalate	147.033	11.4288	N.D.	N.D.	N.D.	N.D.	N.D.	N.D.	N.D.	N.D.	N.D.	N.D.	N.D.	N.D.	N.D.	N.D.	N.D.	N.D.	N.D.	N.D.	N.D.	N.D.	N.D.	N.D.	N.D.	N.D.	0	0	0	0	0	0	0	0	#DIV/0!	#DIV/0!	#DIV/0!	#DIV/0!	#DIV/0!	#DIV/0!	0	#DIV/0!
C02630	-	2-Hydroxyglutarate	147.033	11.4574	N.D.	N.D.	N.D.	N.D.	N.D.	N.D.	N.D.	N.D.	N.D.	N.D.	N.D.	N.D.	N.D.	N.D.	N.D.	N.D.	N.D.	N.D.	N.D.	N.D.	N.D.	N.D.	N.D.	N.D.	0	0	0	0	0	0	0	0	#DIV/0!	#DIV/0!	#DIV/0!	#DIV/0!	#DIV/0!	#DIV/0!	0	#DIV/0!
C00898	-	Tartrate	149.011	10.571	N.D.	N.D.	N.D.	N.D.	N.D.	N.D.	N.D.	N.D.	N.D.	N.D.	N.D.	N.D.	N.D.	N.D.	N.D.	N.D.	N.D.	N.D.	N.D.	N.D.	N.D.	N.D.	N.D.	N.D.	0	0	0	0	0	0	0	0	#DIV/0!	#DIV/0!	#DIV/0!	#DIV/0!	#DIV/0!	#DIV/0!	0	#DIV/0!
C02137	-	Benzoylformate	149.027	15.4466	N.D.	N.D.	N.D.	N.D.	N.D.	N.D.	N.D.	N.D.	N.D.	N.D.	N.D.	N.D.	N.D.	N.D.	N.D.	N.D.	N.D.	N.D.	N.D.	N.D.	N.D.	N.D.	N.D.	N.D.	0	0	0	0	0	0	0	0	#DIV/0!	#DIV/0!	#DIV/0!	#DIV/0!	#DIV/0!	#DIV/0!	0	#DIV/0!
C00642	-	p-Hydroxyphenylacetate	151.043	17.3102	N.D.	N.D.	N.D.	N.D.	N.D.	N.D.	N.D.	N.D.	N.D.	N.D.	N.D.	N.D.	N.D.	N.D.	N.D.	N.D.	N.D.	N.D.	N.D.	N.D.	N.D.	N.D.	N.D.	N.D.	0	0	0	0	0	0	0	0	#DIV/0!	#DIV/0!	#DIV/0!	#DIV/0!	#DIV/0!	#DIV/0!	0	#DIV/0!
C05852	-	2-Hydroxyphenylacetate	151.043	16.715	N.D.	N.D.	N.D.	N.D.	N.D.	N.D.	N.D.	N.D.	N.D.	N.D.	N.D.	N.D.	N.D.	N.D.	N.D.	N.D.	N.D.	N.D.	N.D.	N.D.	N.D.	N.D.	N.D.	N.D.	0	0	0	0	0	0	0	0	#DIV/0!	#DIV/0!	#DIV/0!	#DIV/0!	#DIV/0!	#DIV/0!	0	#DIV/0!
C00606	-	Cysteine sulfinate	152.006	15.6963	N.D.	N.D.	N.D.	N.D.	N.D.	N.D.	N.D.	N.D.	N.D.	N.D.	N.D.	N.D.	N.D.	N.D.	N.D.	N.D.	N.D.	N.D.	N.D.	N.D.	N.D.	N.D.	N.D.	N.D.	0	0	0	0	0	0	0	0	#DIV/0!	#DIV/0!	#DIV/0!	#DIV/0!	#DIV/0!	#DIV/0!	0	#DIV/0!
C00628	-	2,5-Dihydroxybenzoate	153.023	15.8089	N.D.	N.D.	N.D.	N.D.	N.D.	N.D.	N.D.	N.D.	N.D.	N.D.	N.D.	N.D.	N.D.	N.D.	N.D.	N.D.	N.D.	N.D.	N.D.	N.D.	N.D.	N.D.	N.D.	N.D.	0	0	0	0	0	0	0	0	#DIV/0!	#DIV/0!	#DIV/0!	#DIV/0!	#DIV/0!	#DIV/0!	0	#DIV/0!
C03030	-	2,4-Dihydroxypyrimidine-5-carboxylate	155.012	15.5899	N.D.	N.D.	N.D.	N.D.	N.D.	N.D.	N.D.	N.D.	N.D.	N.D.	N.D.	N.D.	N.D.	N.D.	N.D.	N.D.	N.D.	N.D.	N.D.	N.D.	N.D.	N.D.	N.D.	N.D.	0	0	0	0	0	0	0	0	#DIV/0!	#DIV/0!	#DIV/0!	#DIV/0!	#DIV/0!	#DIV/0!	0	#DIV/0!
C00337	-	Dihydroorotate	157.027	15.9961	N.D.	N.D.	N.D.	N.D.	N.D.	N.D.	N.D.	N.D.	N.D.	N.D.	N.D.	N.D.	N.D.	N.D.	N.D.	N.D.	N.D.	N.D.	N.D.	N.D.	N.D.	N.D.	N.D.	N.D.	0	0	0	0	0	0	0	0	#DIV/0!	#DIV/0!	#DIV/0!	#DIV/0!	#DIV/0!	#DIV/0!	0	#DIV/0!
-	-	2-Oxooctanoate	157.09	17.1752	N.D.	N.D.	N.D.	N.D.	N.D.	N.D.	N.D.	N.D.	N.D.	N.D.	N.D.	N.D.	N.D.	N.D.	N.D.	N.D.	N.D.	N.D.	N.D.	N.D.	N.D.	N.D.	N.D.	N.D.	0	0	0	0	0	0	0	0	#DIV/0!	#DIV/0!	#DIV/0!	#DIV/0!	#DIV/0!	#DIV/0!	0	#DIV/0!
C00322	-	2-Oxoadipate	159.033	11.3159	N.D.	N.D.	N.D.	N.D.	N.D.	N.D.	N.D.	N.D.	N.D.	N.D.	N.D.	N.D.	N.D.	N.D.	N.D.	N.D.	N.D.	N.D.	N.D.	N.D.	N.D.	N.D.	N.D.	N.D.	0	0	0	0	0	0	0	0	#DIV/0!	#DIV/0!	#DIV/0!	#DIV/0!	#DIV/0!	#DIV/0!	0	#DIV/0!
C01044	-	N-Formylaspartate	160.028	11.4393	N.D.	N.D.	N.D.	N.D.	N.D.	N.D.	N.D.	N.D.	N.D.	N.D.	N.D.	N.D.	N.D.	N.D.	N.D.	N.D.	N.D.	N.D.	N.D.	N.D.	N.D.	N.D.	N.D.	N.D.	0	0	0	0	0	0	0	0	#DIV/0!	#DIV/0!	#DIV/0!	#DIV/0!	#DIV/0!	#DIV/0!	0	#DIV/0!
C00166	-	Phenylpyruvate	163.038	16.4836	N.D.	N.D.	N.D.	N.D.	N.D.	N.D.	N.D.	N.D.	N.D.	N.D.	N.D.	N.D.	N.D.	N.D.	N.D.	N.D.	N.D.	N.D.	N.D.	N.D.	N.D.	N.D.	N.D.	N.D.	0	0	0	0	0	0	0	0	#DIV/0!	#DIV/0!	#DIV/0!	#DIV/0!	#DIV/0!	#DIV/0!	0	#DIV/0!
C01772	-	o-Coumarate	163.043	17.2945	N.D.	N.D.	N.D.	N.D.	N.D.	N.D.	N.D.	N.D.	N.D.	N.D.	N.D.	N.D.	N.D.	N.D.	N.D.	N.D.	N.D.	N.D.	N.D.	N.D.	N.D.	N.D.	N.D.	N.D.	0	0	0	0	0	0	0	0	#DIV/0!	#DIV/0!	#DIV/0!	#DIV/0!	#DIV/0!	#DIV/0!	0	#DIV/0!
C00811	-	p-Coumarate	163.043	17.1464	N.D.	N.D.	N.D.	N.D.	N.D.	N.D.	N.D.	N.D.	N.D.	N.D.	N.D.	N.D.	N.D.	N.D.	N.D.	N.D.	N.D.	N.D.	N.D.	N.D.	N.D.	N.D.	N.D.	N.D.	0	0	0	0	0	0	0	0	#DIV/0!	#DIV/0!	#DIV/0!	#DIV/0!	#DIV/0!	#DIV/0!	0	#DIV/0!
C01198	-	3-(2-Hydroxyphenyl)propionate	165.054	17.6418	N.D.	N.D.	N.D.	N.D.	N.D.	N.D.	N.D.	N.D.	N.D.	N.D.	N.D.	N.D.	N.D.	N.D.	N.D.	N.D.	N.D.	N.D.	N.D.	N.D.	N.D.	N.D.	N.D.	N.D.	0	0	0	0	0	0	0	0	#DIV/0!	#DIV/0!	#DIV/0!	#DIV/0!	#DIV/0!	#DIV/0!	0	#DIV/0!
C05607	-	3-Phenyllactate	165.056	17.4798	N.D.	N.D.	N.D.	N.D.	N.D.	N.D.	N.D.	N.D.	N.D.	N.D.	N.D.	N.D.	N.D.	N.D.	N.D.	N.D.	N.D.	N.D.	N.D.	N.D.	N.D.	N.D.	N.D.	N.D.	0	0	0	0	0	0	0	0	#DIV/0!	#DIV/0!	#DIV/0!	#DIV/0!	#DIV/0!	#DIV/0!	0	#DIV/0!
C01744	-	3-(4-Hydroxyphenyl)propionate	165.057	18.1508	N.D.	N.D.	N.D.	N.D.	N.D.	N.D.	N.D.	N.D.	N.D.	N.D.	N.D.	N.D.	N.D.	N.D.	N.D.	N.D.	N.D.	N.D.	N.D.	N.D.	N.D.	N.D.	N.D.	N.D.	0	0	0	0	0	0	0	0	#DIV/0!	#DIV/0!	#DIV/0!	#DIV/0!	#DIV/0!	#DIV/0!	0	#DIV/0!
C03722	-	2,3-Pyridinedicarboxylate	166.018	11.8332	N.D.	N.D.	N.D.	N.D.	N.D.	N.D.	N.D.	N.D.	N.D.	N.D.	N.D.	N.D.	N.D.	N.D.	N.D.	N.D.	N.D.	N.D.	N.D.	N.D.	N.D.	N.D.	N.D.	N.D.	0	0	0	0	0	0	0	0	#DIV/0!	#DIV/0!	#DIV/0!	#DIV/0!	#DIV/0!	#DIV/0!	0	#DIV/0!
C11527	-	4-Hydroxymandelate	167.039	17.4345	N.D.	N.D.	N.D.	N.D.	N.D.	N.D.	N.D.	N.D.	N.D.	N.D.	N.D.	N.D.	N.D.	N.D.	N.D.	N.D.	N.D.	N.D.	N.D.	N.D.	N.D.	N.D.	N.D.	N.D.	0	0	0	0	0	0	0	0	#DIV/0!	#DIV/0!	#DIV/0!	#DIV/0!	#DIV/0!	#DIV/0!	0	#DIV/0!
C00506	-	Cysteate	168.001	13.8592	N.D.	N.D.	N.D.	N.D.	N.D.	N.D.	N.D.	N.D.	N.D.	N.D.	N.D.	N.D.	N.D.	N.D.	N.D.	N.D.	N.D.	N.D.	N.D.	N.D.	N.D.	N.D.	N.D.	N.D.	0	0	0	0	0	0	0	0	#DIV/0!	#DIV/0!	#DIV/0!	#DIV/0!	#DIV/0!	#DIV/0!	0	#DIV/0!
C05672	-	2-Amino-3-phosphonopropionate	168.01	12.9655	N.D.	N.D.	N.D.	N.D.	N.D.	N.D.	N.D.	N.D.	N.D.	N.D.	N.D.	N.D.	N.D.	N.D.	N.D.	N.D.	N.D.	N.D.	N.D.	N.D.	N.D.	N.D.	N.D.	N.D.	0	0	0	0	0	0	0	0	#DIV/0!	#DIV/0!	#DIV/0!	#DIV/0!	#DIV/0!	#DIV/0!	0	#DIV/0!
C01571	-	Decanoate	171.142	19.4908	N.D.	N.D.	N.D.	N.D.	N.D.	N.D.	N.D.	N.D.	N.D.	N.D.	N.D.	N.D.	N.D.	N.D.	N.D.	N.D.	N.D.	N.D.	N.D.	N.D.	N.D.	N.D.	N.D.	N.D.	0	0	0	0	0	0	0	0	#DIV/0!	#DIV/0!	#DIV/0!	#DIV/0!	#DIV/0!	#DIV/0!	0	#DIV/0!
C06325	-	2-Quinolinecarboxylate	172.043	17.2914	N.D.	N.D.	N.D.	N.D.	N.D.	N.D.	N.D.	N.D.	N.D.	N.D.	N.D.	N.D.	N.D.	N.D.	N.D.	N.D.	N.D.	N.D.	N.D.	N.D.	N.D.	N.D.	N.D.	N.D.	0	0	0	0	0	0	0	0	#DIV/0!	#DIV/0!	#DIV/0!	#DIV/0!	#DIV/0!	#DIV/0!	0	#DIV/0!
C02710	-	N-Acetylleucine	172.099	19.2271	N.D.	N.D.	N.D.	N.D.	N.D.	N.D.	N.D.	N.D.	N.D.	N.D.	N.D.	N.D.	N.D.	N.D.	N.D.	N.D.	N.D.	N.D.	N.D.	N.D.	N.D.	N.D.	N.D.	N.D.	0	0	0	0	0	0	0	0	#DIV/0!	#DIV/0!	#DIV/0!	#DIV/0!	#DIV/0!	#DIV/0!	0	#DIV/0!
C02734	-	Phenyl phosphate	173.003	12.9061	N.D.	N.D.	N.D.	N.D.	N.D.	N.D.	N.D.	N.D.	N.D.	N.D.	N.D.	N.D.	N.D.	N.D.	N.D.	N.D.	N.D.	N.D.	N.D.	N.D.	N.D.	N.D.	N.D.	N.D.	0	0	0	0	0	0	0	0	#DIV/0!	#DIV/0!	#DIV/0!	#DIV/0!	#DIV/0!	#DIV/0!	0	#DIV/0!
C00493	-	Shikimate	173.048	18.5216	N.D.	N.D.	N.D.	N.D.	N.D.	N.D.	N.D.	N.D.	N.D.	N.D.	N.D.	N.D.	N.D.	N.D.	N.D.	N.D.	N.D.	N.D.	N.D.	N.D.	N.D.	N.D.	N.D.	N.D.	0	0	0	0	0	0	0	0	#DIV/0!	#DIV/0!	#DIV/0!	#DIV/0!	#DIV/0!	#DIV/0!	0	#DIV/0!
C00499	-	Allantoate	175.049	17.265	N.D.	N.D.	N.D.	N.D.	N.D.	N.D.	N.D.	N.D.	N.D.	N.D.	N.D.	N.D.	N.D.	N.D.	N.D.	N.D.	N.D.	N.D.	N.D.	N.D.	N.D.	N.D.	N.D.	N.D.	0	0	0	0	0	0	0	0	#DIV/0!	#DIV/0!	#DIV/0!	#DIV/0!	#DIV/0!	#DIV/0!	0	#DIV/0!
C03145	-	N-Formylmethionine	176.043	17.5163	N.D.	N.D.	N.D.	N.D.	N.D.	N.D.	N.D.	N.D.	N.D.	N.D.	N.D.	N.D.	N.D.	N.D.	N.D.	N.D.	N.D.	N.D.	N.D.	N.D.	N.D.	N.D.	N.D.	N.D.	0	0	0	0	0	0	0	0	#DIV/0!	#DIV/0!	#DIV/0!	#DIV/0!	#DIV/0!	#DIV/0!	0	#DIV/0!
C01586	-	Hippurate	178.054	17.8859	N.D.	N.D.	N.D.	N.D.	N.D.	N.D.	N.D.	N.D.	N.D.	N.D.	N.D.	N.D.	N.D.	N.D.	N.D.	N.D.	N.D.	N.D.	N.D.	N.D.	N.D.	N.D.	N.D.	N.D.	0	0	0	0	0	0	0	0	#DIV/0!	#DIV/0!	#DIV/0!	#DIV/0!	#DIV/0!	#DIV/0!	0	#DIV/0!
C05582	-	Homovanillate	181.054	18.3946	N.D.	N.D.	N.D.	N.D.	N.D.	N.D.	N.D.	N.D.	N.D.	N.D.	N.D.	N.D.	N.D.	N.D.	N.D.	N.D.	N.D.	N.D.	N.D.	N.D.	N.D.	N.D.	N.D.	N.D.	0	0	0	0	0	0	0	0	#DIV/0!	#DIV/0!	#DIV/0!	#DIV/0!	#DIV/0!	#DIV/0!	0	#DIV/0!
C02703	-	Serine O-sulfate	183.995	14.0407	N.D.	N.D.	N.D.	N.D.	N.D.	N.D.	N.D.	N.D.	N.D.	N.D.	N.D.	N.D.	N.D.	N.D.	N.D.	N.D.	N.D.	N.D.	N.D.	N.D.	N.D.	N.D.	N.D.	N.D.	0	0	0	0	0	0	0	0	#DIV/0!	#DIV/0!	#DIV/0!	#DIV/0!	#DIV/0!	#DIV/0!	0	#DIV/0!
C17715	-	Undecanoate	185.158	20.2762	N.D.	N.D.	N.D.	N.D.	N.D.	N.D.	N.D.	N.D.	N.D.	N.D.	N.D.	N.D.	N.D.	N.D.	N.D.	N.D.	N.D.	N.D.	N.D.	N.D.	N.D.	N.D.	N.D.	N.D.	0	0	0	0	0	0	0	0	#DIV/0!	#DIV/0!	#DIV/0!	#DIV/0!	#DIV/0!	#DIV/0!	0	#DIV/0!
C02774	-	10-Hydroxydecanoate	187.137	20.1579	N.D.	N.D.	N.D.	N.D.	N.D.	N.D.	N.D.	N.D.	N.D.	N.D.	N.D.	N.D.	N.D.	N.D.	N.D.	N.D.	N.D.	N.D.	N.D.	N.D.	N.D.	N.D.	N.D.	N.D.	0	0	0	0	0	0	0	0	#DIV/0!	#DIV/0!	#DIV/0!	#DIV/0!	#DIV/0!	#DIV/0!	0	#DIV/0!
C05829	-	N-Carbamylglutamate	189.055	12.4126	N.D.	N.D.	N.D.	N.D.	N.D.	N.D.	N.D.	N.D.	N.D.	N.D.	N.D.	N.D.	N.D.	N.D.	N.D.	N.D.	N.D.	N.D.	N.D.	N.D.	N.D.	N.D.	N.D.	N.D.	0	0	0	0	0	0	0	0	#DIV/0!	#DIV/0!	#DIV/0!	#DIV/0!	#DIV/0!	#DIV/0!	0	#DIV/0!
C02712	-	N-Acetylmethionine	190.058	18.7482	N.D.	N.D.	N.D.	N.D.	N.D.	N.D.	N.D.	N.D.	N.D.	N.D.	N.D.	N.D.	N.D.	N.D.	N.D.	N.D.	N.D.	N.D.	N.D.	N.D.	N.D.	N.D.	N.D.	N.D.	0	0	0	0	0	0	0	0	#DIV/0!	#DIV/0!	#DIV/0!	#DIV/0!	#DIV/0!	#DIV/0!	0	#DIV/0!
C00296	-	Quinate	191.058	18.411	N.D.	N.D.	N.D.	N.D.	N.D.	N.D.	N.D.	N.D.	N.D.	N.D.	N.D.	N.D.	N.D.	N.D.	N.D.	N.D.	N.D.	N.D.	N.D.	N.D.	N.D.	N.D.	N.D.	N.D.	0	0	0	0	0	0	0	0	#DIV/0!	#DIV/0!	#DIV/0!	#DIV/0!	#DIV/0!	#DIV/0!	0	#DIV/0!
C07588	-	o-Hydroxyhippurate	194.048	14.8348	N.D.	N.D.	N.D.	N.D.	N.D.	N.D.	N.D.	N.D.	N.D.	N.D.	N.D.	N.D.	N.D.	N.D.	N.D.	N.D.	N.D.	N.D.	N.D.	N.D.	N.D.	N.D.	N.D.	N.D.	0	0	0	0	0	0	0	0	#DIV/0!	#DIV/0!	#DIV/0!	#DIV/0!	#DIV/0!	#DIV/0!	0	#DIV/0!
C10833	-	Syringate	197.048	17.8217	N.D.	N.D.	N.D.	N.D.	N.D.	N.D.	N.D.	N.D.	N.D.	N.D.	N.D.	N.D.	N.D.	N.D.	N.D.	N.D.	N.D.	N.D.	N.D.	N.D.	N.D.	N.D.	N.D.	N.D.	0	0	0	0	0	0	0	0	#DIV/0!	#DIV/0!	#DIV/0!	#DIV/0!	#DIV/0!	#DIV/0!	0	#DIV/0!
C05824	-	Cysteine S-sulfate	199.972	14.0456	N.D.	N.D.	N.D.	N.D.	N.D.	N.D.	N.D.	N.D.	N.D.	N.D.	N.D.	N.D.	N.D.	N.D.	N.D.	N.D.	N.D.	N.D.	N.D.	N.D.	N.D.	N.D.	N.D.	N.D.	0	0	0	0	0	0	0	0	#DIV/0!	#DIV/0!	#DIV/0!	#DIV/0!	#DIV/0!	#DIV/0!	0	#DIV/0!
C11284	-	3-Indolebutyrate	202.09	19.1248	N.D.	N.D.	N.D.	N.D.	N.D.	N.D.	N.D.	N.D.	N.D.	N.D.	N.D.	N.D.	N.D.	N.D.	N.D.	N.D.	N.D.	N.D.	N.D.	N.D.	N.D.	N.D.	N.D.	N.D.	0	0	0	0	0	0	0	0	#DIV/0!	#DIV/0!	#DIV/0!	#DIV/0!	#DIV/0!	#DIV/0!	0	#DIV/0!
C09816	-	Benzylsuccinate	207.069	13.1033	N.D.	N.D.	N.D.	N.D.	N.D.	N.D.	N.D.	N.D.	N.D.	N.D.	N.D.	N.D.	N.D.	N.D.	N.D.	N.D.	N.D.	N.D.	N.D.	N.D.	N.D.	N.D.	N.D.	N.D.	0	0	0	0	0	0	0	0	#DIV/0!	#DIV/0!	#DIV/0!	#DIV/0!	#DIV/0!	#DIV/0!	0	#DIV/0!
-	-	3-Indoxyl sulfate	212.006	15.8856	N.D.	N.D.	N.D.	N.D.	N.D.	N.D.	N.D.	N.D.	N.D.	N.D.	N.D.	N.D.	N.D.	N.D.	N.D.	N.D.	N.D.	N.D.	N.D.	N.D.	N.D.	N.D.	N.D.	N.D.	0	0	0	0	0	0	0	0	#DIV/0!	#DIV/0!	#DIV/0!	#DIV/0!	#DIV/0!	#DIV/0!	0	#DIV/0!
C00672	-	2-Deoxyribose 1-phosphate	213.021	14.259	N.D.	N.D.	N.D.	N.D.	N.D.	N.D.	N.D.	N.D.	N.D.	N.D.	N.D.	N.D.	N.D.	N.D.	N.D.	N.D.	N.D.	N.D.	N.D.	N.D.	N.D.	N.D.	N.D.	N.D.	0	0	0	0	0	0	0	0	#DIV/0!	#DIV/0!	#DIV/0!	#DIV/0!	#DIV/0!	#DIV/0!	0	#DIV/0!
C00482	-	Sinapate	223.065	19.198	N.D.	N.D.	N.D.	N.D.	N.D.	N.D.	N.D.	N.D.	N.D.	N.D.	N.D.	N.D.	N.D.	N.D.	N.D.	N.D.	N.D.	N.D.	N.D.	N.D.	N.D.	N.D.	N.D.	N.D.	0	0	0	0	0	0	0	0	#DIV/0!	#DIV/0!	#DIV/0!	#DIV/0!	#DIV/0!	#DIV/0!	0	#DIV/0!
C04037	-	Galacturonate 1-phosphate	273.005	12.4481	N.D.	N.D.	N.D.	N.D.	N.D.	N.D.	N.D.	N.D.	N.D.	N.D.	N.D.	N.D.	N.D.	N.D.	N.D.	N.D.	N.D.	N.D.	N.D.	N.D.	N.D.	N.D.	N.D.	N.D.	0	0	0	0	0	0	0	0	#DIV/0!	#DIV/0!	#DIV/0!	#DIV/0!	#DIV/0!	#DIV/0!	0	#DIV/0!
C03406	-	Argininosuccinate	289.121	21.8661	N.D.	N.D.	N.D.	N.D.	N.D.	N.D.	N.D.	N.D.	N.D.	N.D.	N.D.	N.D.	N.D.	N.D.	N.D.	N.D.	N.D.	N.D.	N.D.	N.D.	N.D.	N.D.	N.D.	N.D.	0	0	0	0	0	0	0	0	#DIV/0!	#DIV/0!	#DIV/0!	#DIV/0!	#DIV/0!	#DIV/0!	0	#DIV/0!
C02713	-	N-Acetylmuramate	292.109	22.0637	N.D.	N.D.	N.D.	N.D.	N.D.	N.D.	N.D.	N.D.	N.D.	N.D.	N.D.	N.D.	N.D.	N.D.	N.D.	N.D.	N.D.	N.D.	N.D.	N.D.	N.D.	N.D.	N.D.	N.D.	0	0	0	0	0	0	0	0	#DIV/0!	#DIV/0!	#DIV/0!	#DIV/0!	#DIV/0!	#DIV/0!	0	#DIV/0!
C02354	-	2',3'-cCMP	304.04	20.4725	N.D.	N.D.	N.D.	N.D.	N.D.	N.D.	N.D.	N.D.	N.D.	N.D.	N.D.	N.D.	N.D.	N.D.	N.D.	N.D.	N.D.	N.D.	N.D.	N.D.	N.D.	N.D.	N.D.	N.D.	0	0	0	0	0	0	0	0	#DIV/0!	#DIV/0!	#DIV/0!	#DIV/0!	#DIV/0!	#DIV/0!	0	#DIV/0!
C00239	-	dCMP	306.054	15.4756	N.D.	N.D.	N.D.	N.D.	N.D.	N.D.	N.D.	N.D.	N.D.	N.D.	N.D.	N.D.	N.D.	N.D.	N.D.	N.D.	N.D.	N.D.	N.D.	N.D.	N.D.	N.D.	N.D.	N.D.	0	0	0	0	0	0	0	0	#DIV/0!	#DIV/0!	#DIV/0!	#DIV/0!	#DIV/0!	#DIV/0!	0	#DIV/0!
C00365	-	dUMP	307.038	15.1682	N.D.	N.D.	N.D.	N.D.	N.D.	N.D.	N.D.	N.D.	N.D.	N.D.	N.D.	N.D.	N.D.	N.D.	N.D.	N.D.	N.D.	N.D.	N.D.	N.D.	N.D.	N.D.	N.D.	N.D.	0	0	0	0	0	0	0	0	#DIV/0!	#DIV/0!	#DIV/0!	#DIV/0!	#DIV/0!	#DIV/0!	0	#DIV/0!
C00270	-	N-Acetylneuraminate	308.103	22.4414	N.D.	N.D.	N.D.	N.D.	N.D.	N.D.	N.D.	N.D.	N.D.	N.D.	N.D.	N.D.	N.D.	N.D.	N.D.	N.D.	N.D.	N.D.	N.D.	N.D.	N.D.	N.D.	N.D.	N.D.	0	0	0	0	0	0	0	0	#DIV/0!	#DIV/0!	#DIV/0!	#DIV/0!	#DIV/0!	#DIV/0!	0	#DIV/0!
C00968	-	3',5'-Cyclic dAMP	312.055	20.4461	N.D.	N.D.	N.D.	N.D.	N.D.	N.D.	N.D.	N.D.	N.D.	N.D.	N.D.	N.D.	N.D.	N.D.	N.D.	N.D.	N.D.	N.D.	N.D.	N.D.	N.D.	N.D.	N.D.	N.D.	0	0	0	0	0	0	0	0	#DIV/0!	#DIV/0!	#DIV/0!	#DIV/0!	#DIV/0!	#DIV/0!	0	#DIV/0!
C00364	-	dTMP	321.053	15.734	N.D.	N.D.	N.D.	N.D.	N.D.	N.D.	N.D.	N.D.	N.D.	N.D.	N.D.	N.D.	N.D.	N.D.	N.D.	N.D.	N.D.	N.D.	N.D.	N.D.	N.D.	N.D.	N.D.	N.D.	0	0	0	0	0	0	0	0	#DIV/0!	#DIV/0!	#DIV/0!	#DIV/0!	#DIV/0!	#DIV/0!	0	#DIV/0!
C00575	-	cAMP	328.049	20.8499	N.D.	N.D.	N.D.	N.D.	N.D.	N.D.	N.D.	N.D.	N.D.	N.D.	N.D.	N.D.	N.D.	N.D.	N.D.	N.D.	N.D.	N.D.	N.D.	N.D.	N.D.	N.D.	N.D.	N.D.	0	0	0	0	0	0	0	0	#DIV/0!	#DIV/0!	#DIV/0!	#DIV/0!	#DIV/0!	#DIV/0!	0	#DIV/0!
C01204	-	Phytate	328.928	11.8409	N.D.	N.D.	N.D.	N.D.	N.D.	N.D.	N.D.	N.D.	N.D.	N.D.	N.D.	N.D.	N.D.	N.D.	N.D.	N.D.	N.D.	N.D.	N.D.	N.D.	N.D.	N.D.	N.D.	N.D.	0	0	0	0	0	0	0	0	#DIV/0!	#DIV/0!	#DIV/0!	#DIV/0!	#DIV/0!	#DIV/0!	0	#DIV/0!
C00943	-	cIMP	329.034	19.0105	N.D.	N.D.	N.D.	N.D.	N.D.	N.D.	N.D.	N.D.	N.D.	N.D.	N.D.	N.D.	N.D.	N.D.	N.D.	N.D.	N.D.	N.D.	N.D.	N.D.	N.D.	N.D.	N.D.	N.D.	0	0	0	0	0	0	0	0	#DIV/0!	#DIV/0!	#DIV/0!	#DIV/0!	#DIV/0!	#DIV/0!	0	#DIV/0!
C00360	-	dAMP	330.066	15.9816	N.D.	N.D.	N.D.	N.D.	N.D.	N.D.	N.D.	N.D.	N.D.	N.D.	N.D.	N.D.	N.D.	N.D.	N.D.	N.D.	N.D.	N.D.	N.D.	N.D.	N.D.	N.D.	N.D.	N.D.	0	0	0	0	0	0	0	0	#DIV/0!	#DIV/0!	#DIV/0!	#DIV/0!	#DIV/0!	#DIV/0!	0	#DIV/0!
C00942	-	cGMP	344.045	20.4349	N.D.	N.D.	N.D.	N.D.	N.D.	N.D.	N.D.	N.D.	N.D.	N.D.	N.D.	N.D.	N.D.	N.D.	N.D.	N.D.	N.D.	N.D.	N.D.	N.D.	N.D.	N.D.	N.D.	N.D.	0	0	0	0	0	0	0	0	#DIV/0!	#DIV/0!	#DIV/0!	#DIV/0!	#DIV/0!	#DIV/0!	0	#DIV/0!
C00020	-	AMP	346.061	16.195	N.D.	N.D.	N.D.	N.D.	N.D.	N.D.	N.D.	N.D.	N.D.	N.D.	N.D.	N.D.	N.D.	N.D.	N.D.	N.D.	N.D.	N.D.	N.D.	N.D.	N.D.	N.D.	N.D.	N.D.	0	0	0	0	0	0	0	0	#DIV/0!	#DIV/0!	#DIV/0!	#DIV/0!	#DIV/0!	#DIV/0!	0	#DIV/0!
C00584	-	Prostaglandin E2	351.218	24.1612	N.D.	N.D.	N.D.	N.D.	N.D.	N.D.	N.D.	N.D.	N.D.	N.D.	N.D.	N.D.	N.D.	N.D.	N.D.	N.D.	N.D.	N.D.	N.D.	N.D.	N.D.	N.D.	N.D.	N.D.	0	0	0	0	0	0	0	0	#DIV/0!	#DIV/0!	#DIV/0!	#DIV/0!	#DIV/0!	#DIV/0!	0	#DIV/0!
C00639	-	Prostaglandin F2alpha	353.239	24.4175	N.D.	N.D.	N.D.	N.D.	N.D.	N.D.	N.D.	N.D.	N.D.	N.D.	N.D.	N.D.	N.D.	N.D.	N.D.	N.D.	N.D.	N.D.	N.D.	N.D.	N.D.	N.D.	N.D.	N.D.	0	0	0	0	0	0	0	0	#DIV/0!	#DIV/0!	#DIV/0!	#DIV/0!	#DIV/0!	#DIV/0!	0	#DIV/0!
C00655	-	XMP	363.04	12.9893	N.D.	N.D.	N.D.	N.D.	N.D.	N.D.	N.D.	N.D.	N.D.	N.D.	N.D.	N.D.	N.D.	N.D.	N.D.	N.D.	N.D.	N.D.	N.D.	N.D.	N.D.	N.D.	N.D.	N.D.	0	0	0	0	0	0	0	0	#DIV/0!	#DIV/0!	#DIV/0!	#DIV/0!	#DIV/0!	#DIV/0!	0	#DIV/0!
C02273	-	Digalacturonate	369.072	15.7753	N.D.	N.D.	N.D.	N.D.	N.D.	N.D.	N.D.	N.D.	N.D.	N.D.	N.D.	N.D.	N.D.	N.D.	N.D.	N.D.	N.D.	N.D.	N.D.	N.D.	N.D.	N.D.	N.D.	N.D.	0	0	0	0	0	0	0	0	#DIV/0!	#DIV/0!	#DIV/0!	#DIV/0!	#DIV/0!	#DIV/0!	0	#DIV/0!
C00705	-	dCDP	386.021	13.625	N.D.	N.D.	N.D.	N.D.	N.D.	N.D.	N.D.	N.D.	N.D.	N.D.	N.D.	N.D.	N.D.	N.D.	N.D.	N.D.	N.D.	N.D.	N.D.	N.D.	N.D.	N.D.	N.D.	N.D.	0	0	0	0	0	0	0	0	#DIV/0!	#DIV/0!	#DIV/0!	#DIV/0!	#DIV/0!	#DIV/0!	0	#DIV/0!
C01346	-	dUDP	387.004	13.4604	N.D.	N.D.	N.D.	N.D.	N.D.	N.D.	N.D.	N.D.	N.D.	N.D.	N.D.	N.D.	N.D.	N.D.	N.D.	N.D.	N.D.	N.D.	N.D.	N.D.	N.D.	N.D.	N.D.	N.D.	0	0	0	0	0	0	0	0	#DIV/0!	#DIV/0!	#DIV/0!	#DIV/0!	#DIV/0!	#DIV/0!	0	#DIV/0!
C00363	-	dTDP	401.02	13.8868	N.D.	N.D.	N.D.	N.D.	N.D.	N.D.	N.D.	N.D.	N.D.	N.D.	N.D.	N.D.	N.D.	N.D.	N.D.	N.D.	N.D.	N.D.	N.D.	N.D.	N.D.	N.D.	N.D.	N.D.	0	0	0	0	0	0	0	0	#DIV/0!	#DIV/0!	#DIV/0!	#DIV/0!	#DIV/0!	#DIV/0!	0	#DIV/0!
C00695	-	Cholate	407.285	24.7297	N.D.	N.D.	N.D.	N.D.	N.D.	N.D.	N.D.	N.D.	N.D.	N.D.	N.D.	N.D.	N.D.	N.D.	N.D.	N.D.	N.D.	N.D.	N.D.	N.D.	N.D.	N.D.	N.D.	N.D.	0	0	0	0	0	0	0	0	#DIV/0!	#DIV/0!	#DIV/0!	#DIV/0!	#DIV/0!	#DIV/0!	0	#DIV/0!
C00206	-	dADP	410.032	14.2053	N.D.	N.D.	N.D.	N.D.	N.D.	N.D.	N.D.	N.D.	N.D.	N.D.	N.D.	N.D.	N.D.	N.D.	N.D.	N.D.	N.D.	N.D.	N.D.	N.D.	N.D.	N.D.	N.D.	N.D.	0	0	0	0	0	0	0	0	#DIV/0!	#DIV/0!	#DIV/0!	#DIV/0!	#DIV/0!	#DIV/0!	0	#DIV/0!
C01260	-	P1, P4-Di(adenosine-5') tetraphosphate	417.024	14.4725	N.D.	N.D.	N.D.	N.D.	N.D.	N.D.	N.D.	N.D.	N.D.	N.D.	N.D.	N.D.	N.D.	N.D.	N.D.	N.D.	N.D.	N.D.	N.D.	N.D.	N.D.	N.D.	N.D.	N.D.	0	0	0	0	0	0	0	0	#DIV/0!	#DIV/0!	#DIV/0!	#DIV/0!	#DIV/0!	#DIV/0!	0	#DIV/0!
C00224	-	Adenosine 5'-phosphosulfate	426.018	14.9789	N.D.	N.D.	N.D.	N.D.	N.D.	N.D.	N.D.	N.D.	N.D.	N.D.	N.D.	N.D.	N.D.	N.D.	N.D.	N.D.	N.D.	N.D.	N.D.	N.D.	N.D.	N.D.	N.D.	N.D.	0	0	0	0	0	0	0	0	#DIV/0!	#DIV/0!	#DIV/0!	#DIV/0!	#DIV/0!	#DIV/0!	0	#DIV/0!
C00104	-	IDP	427.011	14.0764	N.D.	N.D.	N.D.	N.D.	N.D.	N.D.	N.D.	N.D.	N.D.	N.D.	N.D.	N.D.	N.D.	N.D.	N.D.	N.D.	N.D.	N.D.	N.D.	N.D.	N.D.	N.D.	N.D.	N.D.	0	0	0	0	0	0	0	0	#DIV/0!	#DIV/0!	#DIV/0!	#DIV/0!	#DIV/0!	#DIV/0!	0	#DIV/0!
C00504	-	Folate	440.137	14.8292	N.D.	N.D.	N.D.	N.D.	N.D.	N.D.	N.D.	N.D.	N.D.	N.D.	N.D.	N.D.	N.D.	N.D.	N.D.	N.D.	N.D.	N.D.	N.D.	N.D.	N.D.	N.D.	N.D.	N.D.	0	0	0	0	0	0	0	0	#DIV/0!	#DIV/0!	#DIV/0!	#DIV/0!	#DIV/0!	#DIV/0!	0	#DIV/0!
C01921	-	Glycocholate	464.307	25.6417	N.D.	N.D.	N.D.	N.D.	N.D.	N.D.	N.D.	N.D.	N.D.	N.D.	N.D.	N.D.	N.D.	N.D.	N.D.	N.D.	N.D.	N.D.	N.D.	N.D.	N.D.	N.D.	N.D.	N.D.	0	0	0	0	0	0	0	0	#DIV/0!	#DIV/0!	#DIV/0!	#DIV/0!	#DIV/0!	#DIV/0!	0	#DIV/0!
C00458	-	dCTP	465.987	13.1986	N.D.	N.D.	N.D.	N.D.	N.D.	N.D.	N.D.	N.D.	N.D.	N.D.	N.D.	N.D.	N.D.	N.D.	N.D.	N.D.	N.D.	N.D.	N.D.	N.D.	N.D.	N.D.	N.D.	N.D.	0	0	0	0	0	0	0	0	#DIV/0!	#DIV/0!	#DIV/0!	#DIV/0!	#DIV/0!	#DIV/0!	0	#DIV/0!
C00460	-	dUTP	466.971	13.1165	N.D.	N.D.	N.D.	N.D.	N.D.	N.D.	N.D.	N.D.	N.D.	N.D.	N.D.	N.D.	N.D.	N.D.	N.D.	N.D.	N.D.	N.D.	N.D.	N.D.	N.D.	N.D.	N.D.	N.D.	0	0	0	0	0	0	0	0	#DIV/0!	#DIV/0!	#DIV/0!	#DIV/0!	#DIV/0!	#DIV/0!	0	#DIV/0!
C00459	-	dTTP	480.987	13.3804	N.D.	N.D.	N.D.	N.D.	N.D.	N.D.	N.D.	N.D.	N.D.	N.D.	N.D.	N.D.	N.D.	N.D.	N.D.	N.D.	N.D.	N.D.	N.D.	N.D.	N.D.	N.D.	N.D.	N.D.	0	0	0	0	0	0	0	0	#DIV/0!	#DIV/0!	#DIV/0!	#DIV/0!	#DIV/0!	#DIV/0!	0	#DIV/0!
C00131	-	dATP	489.998	13.734	N.D.	N.D.	N.D.	N.D.	N.D.	N.D.	N.D.	N.D.	N.D.	N.D.	N.D.	N.D.	N.D.	N.D.	N.D.	N.D.	N.D.	N.D.	N.D.	N.D.	N.D.	N.D.	N.D.	N.D.	0	0	0	0	0	0	0	0	#DIV/0!	#DIV/0!	#DIV/0!	#DIV/0!	#DIV/0!	#DIV/0!	0	#DIV/0!
C01345	-	dITP	490.982	13.4967	N.D.	N.D.	N.D.	N.D.	N.D.	N.D.	N.D.	N.D.	N.D.	N.D.	N.D.	N.D.	N.D.	N.D.	N.D.	N.D.	N.D.	N.D.	N.D.	N.D.	N.D.	N.D.	N.D.	N.D.	0	0	0	0	0	0	0	0	#DIV/0!	#DIV/0!	#DIV/0!	#DIV/0!	#DIV/0!	#DIV/0!	0	#DIV/0!
C00286	-	dGTP	505.994	13.8192	N.D.	N.D.	N.D.	N.D.	N.D.	N.D.	N.D.	N.D.	N.D.	N.D.	N.D.	N.D.	N.D.	N.D.	N.D.	N.D.	N.D.	N.D.	N.D.	N.D.	N.D.	N.D.	N.D.	N.D.	0	0	0	0	0	0	0	0	#DIV/0!	#DIV/0!	#DIV/0!	#DIV/0!	#DIV/0!	#DIV/0!	0	#DIV/0!
C00081	-	ITP	506.978	13.4155	N.D.	N.D.	N.D.	N.D.	N.D.	N.D.	N.D.	N.D.	N.D.	N.D.	N.D.	N.D.	N.D.	N.D.	N.D.	N.D.	N.D.	N.D.	N.D.	N.D.	N.D.	N.D.	N.D.	N.D.	0	0	0	0	0	0	0	0	#DIV/0!	#DIV/0!	#DIV/0!	#DIV/0!	#DIV/0!	#DIV/0!	0	#DIV/0!
C05122	-	Taurocholate	514.29	25.6144	N.D.	N.D.	N.D.	N.D.	N.D.	N.D.	N.D.	N.D.	N.D.	N.D.	N.D.	N.D.	N.D.	N.D.	N.D.	N.D.	N.D.	N.D.	N.D.	N.D.	N.D.	N.D.	N.D.	N.D.	0	0	0	0	0	0	0	0	#DIV/0!	#DIV/0!	#DIV/0!	#DIV/0!	#DIV/0!	#DIV/0!	0	#DIV/0!
C00700	-	XTP	522.972	12.167	N.D.	N.D.	N.D.	N.D.	N.D.	N.D.	N.D.	N.D.	N.D.	N.D.	N.D.	N.D.	N.D.	N.D.	N.D.	N.D.	N.D.	N.D.	N.D.	N.D.	N.D.	N.D.	N.D.	N.D.	0	0	0	0	0	0	0	0	#DIV/0!	#DIV/0!	#DIV/0!	#DIV/0!	#DIV/0!	#DIV/0!	0	#DIV/0!
C00842	-	TDP-glucose	563.072	17.6395	N.D.	N.D.	N.D.	N.D.	N.D.	N.D.	N.D.	N.D.	N.D.	N.D.	N.D.	N.D.	N.D.	N.D.	N.D.	N.D.	N.D.	N.D.	N.D.	N.D.	N.D.	N.D.	N.D.	N.D.	0	0	0	0	0	0	0	0	#DIV/0!	#DIV/0!	#DIV/0!	#DIV/0!	#DIV/0!	#DIV/0!	0	#DIV/0!
C00128	-	CMP-N-acetylneuraminate	613.144	18.6009	N.D.	N.D.	N.D.	N.D.	N.D.	N.D.	N.D.	N.D.	N.D.	N.D.	N.D.	N.D.	N.D.	N.D.	N.D.	N.D.	N.D.	N.D.	N.D.	N.D.	N.D.	N.D.	N.D.	N.D.	0	0	0	0	0	0	0	0	#DIV/0!	#DIV/0!	#DIV/0!	#DIV/0!	#DIV/0!	#DIV/0!	0	#DIV/0!
C00481	-	Pyrazole	69.0448	9.4642	N.D.	N.D.	N.D.	N.D.	N.D.	N.D.	N.D.	N.D.	N.D.	N.D.	N.D.	N.D.	N.D.	N.D.	N.D.	N.D.	N.D.	N.D.	N.D.	N.D.	N.D.	N.D.	N.D.	N.D.	0	0	0	0	0	0	0	0	#DIV/0!	#DIV/0!	#DIV/0!	#DIV/0!	#DIV/0!	#DIV/0!	0	#DIV/0!
C05670	-	3-Aminopropionitrile	71.0613	8.7228	N.D.	N.D.	N.D.	N.D.	N.D.	N.D.	N.D.	N.D.	N.D.	N.D.	N.D.	N.D.	N.D.	N.D.	N.D.	N.D.	N.D.	N.D.	N.D.	N.D.	N.D.	N.D.	N.D.	N.D.	0	0	0	0	0	0	0	0	#DIV/0!	#DIV/0!	#DIV/0!	#DIV/0!	#DIV/0!	#DIV/0!	0	#DIV/0!
C02294	-	Methylguanidine	74.0718	8.4792	N.D.	N.D.	N.D.	N.D.	N.D.	N.D.	N.D.	N.D.	N.D.	N.D.	N.D.	N.D.	N.D.	N.D.	N.D.	N.D.	N.D.	N.D.	N.D.	N.D.	N.D.	N.D.	N.D.	N.D.	0	0	0	0	0	0	0	0	#DIV/0!	#DIV/0!	#DIV/0!	#DIV/0!	#DIV/0!	#DIV/0!	0	#DIV/0!
C02787	-	Isobutylamine	74.0967	9.63018	N.D.	N.D.	N.D.	N.D.	N.D.	N.D.	N.D.	N.D.	N.D.	N.D.	N.D.	N.D.	N.D.	N.D.	N.D.	N.D.	N.D.	N.D.	N.D.	N.D.	N.D.	N.D.	N.D.	N.D.	0	0	0	0	0	0	0	0	#DIV/0!	#DIV/0!	#DIV/0!	#DIV/0!	#DIV/0!	#DIV/0!	0	#DIV/0!
C05771	-	Isopropanolamine	76.0761	9.54165	N.D.	N.D.	N.D.	N.D.	N.D.	N.D.	N.D.	N.D.	N.D.	N.D.	N.D.	N.D.	N.D.	N.D.	N.D.	N.D.	N.D.	N.D.	N.D.	N.D.	N.D.	N.D.	N.D.	N.D.	0	0	0	0	0	0	0	0	#DIV/0!	#DIV/0!	#DIV/0!	#DIV/0!	#DIV/0!	#DIV/0!	0	#DIV/0!
C01104	-	Trimethylamine N-oxide	76.0762	9.0105	N.D.	N.D.	N.D.	N.D.	N.D.	N.D.	N.D.	N.D.	N.D.	N.D.	N.D.	N.D.	N.D.	N.D.	N.D.	N.D.	N.D.	N.D.	N.D.	N.D.	N.D.	N.D.	N.D.	N.D.	0	0	0	0	0	0	0	0	#DIV/0!	#DIV/0!	#DIV/0!	#DIV/0!	#DIV/0!	#DIV/0!	0	#DIV/0!
C07044	-	Hydroxyurea	77.0353	25.4775	N.D.	N.D.	N.D.	N.D.	N.D.	N.D.	N.D.	N.D.	N.D.	N.D.	N.D.	N.D.	N.D.	N.D.	N.D.	N.D.	N.D.	N.D.	N.D.	N.D.	N.D.	N.D.	N.D.	N.D.	0	0	0	0	0	0	0	0	#DIV/0!	#DIV/0!	#DIV/0!	#DIV/0!	#DIV/0!	#DIV/0!	0	#DIV/0!
C01008	-	Trimethylsulfonium	77.0424	8.0255	N.D.	N.D.	N.D.	N.D.	N.D.	N.D.	N.D.	N.D.	N.D.	N.D.	N.D.	N.D.	N.D.	N.D.	N.D.	N.D.	N.D.	N.D.	N.D.	N.D.	N.D.	N.D.	N.D.	N.D.	0	0	0	0	0	0	0	0	#DIV/0!	#DIV/0!	#DIV/0!	#DIV/0!	#DIV/0!	#DIV/0!	0	#DIV/0!
C01678	-	Cysteamine	78.0374	8.78917	N.D.	N.D.	N.D.	N.D.	N.D.	N.D.	N.D.	N.D.	N.D.	N.D.	N.D.	N.D.	N.D.	N.D.	N.D.	N.D.	N.D.	N.D.	N.D.	N.D.	N.D.	N.D.	N.D.	N.D.	0	0	0	0	0	0	0	0	#DIV/0!	#DIV/0!	#DIV/0!	#DIV/0!	#DIV/0!	#DIV/0!	0	#DIV/0!
C02640	-	Isoamylamine	88.1127	10.095	N.D.	N.D.	N.D.	N.D.	N.D.	N.D.	N.D.	N.D.	N.D.	N.D.	N.D.	N.D.	N.D.	N.D.	N.D.	N.D.	N.D.	N.D.	N.D.	N.D.	N.D.	N.D.	N.D.	N.D.	0	0	0	0	0	0	0	0	#DIV/0!	#DIV/0!	#DIV/0!	#DIV/0!	#DIV/0!	#DIV/0!	0	#DIV/0!
C06057	-	3-Aminopropane-1,2-diol	92.0713	9.95115	N.D.	N.D.	N.D.	N.D.	N.D.	N.D.	N.D.	N.D.	N.D.	N.D.	N.D.	N.D.	N.D.	N.D.	N.D.	N.D.	N.D.	N.D.	N.D.	N.D.	N.D.	N.D.	N.D.	N.D.	0	0	0	0	0	0	0	0	#DIV/0!	#DIV/0!	#DIV/0!	#DIV/0!	#DIV/0!	#DIV/0!	0	#DIV/0!
C00292	-	Aniline	94.0657	9.7519	N.D.	N.D.	N.D.	N.D.	N.D.	N.D.	N.D.	N.D.	N.D.	N.D.	N.D.	N.D.	N.D.	N.D.	N.D.	N.D.	N.D.	N.D.	N.D.	N.D.	N.D.	N.D.	N.D.	N.D.	0	0	0	0	0	0	0	0	#DIV/0!	#DIV/0!	#DIV/0!	#DIV/0!	#DIV/0!	#DIV/0!	0	#DIV/0!
C05562	-	4-Hydroxymethylimidazole	99.0557	9.48637	N.D.	N.D.	N.D.	N.D.	N.D.	N.D.	N.D.	N.D.	N.D.	N.D.	N.D.	N.D.	N.D.	N.D.	N.D.	N.D.	N.D.	N.D.	N.D.	N.D.	N.D.	N.D.	N.D.	N.D.	0	0	0	0	0	0	0	0	#DIV/0!	#DIV/0!	#DIV/0!	#DIV/0!	#DIV/0!	#DIV/0!	0	#DIV/0!
C00571	-	Cyclohexylamine	100.112	10.3938	N.D.	N.D.	N.D.	N.D.	N.D.	N.D.	N.D.	N.D.	N.D.	N.D.	N.D.	N.D.	N.D.	N.D.	N.D.	N.D.	N.D.	N.D.	N.D.	N.D.	N.D.	N.D.	N.D.	N.D.	0	0	0	0	0	0	0	0	#DIV/0!	#DIV/0!	#DIV/0!	#DIV/0!	#DIV/0!	#DIV/0!	0	#DIV/0!
C00576	-	Betaine aldehyde	102.092	10.095	N.D.	N.D.	N.D.	N.D.	N.D.	N.D.	N.D.	N.D.	N.D.	N.D.	N.D.	N.D.	N.D.	N.D.	N.D.	N.D.	N.D.	N.D.	N.D.	N.D.	N.D.	N.D.	N.D.	N.D.	0	0	0	0	0	0	0	0	#DIV/0!	#DIV/0!	#DIV/0!	#DIV/0!	#DIV/0!	#DIV/0!	0	#DIV/0!
C08306	-	Hexylamine	102.128	10.4712	N.D.	N.D.	N.D.	N.D.	N.D.	N.D.	N.D.	N.D.	N.D.	N.D.	N.D.	N.D.	N.D.	N.D.	N.D.	N.D.	N.D.	N.D.	N.D.	N.D.	N.D.	N.D.	N.D.	N.D.	0	0	0	0	0	0	0	0	#DIV/0!	#DIV/0!	#DIV/0!	#DIV/0!	#DIV/0!	#DIV/0!	0	#DIV/0!
C06393	-	2,3-Diaminopropionate	105.066	9.68553	N.D.	N.D.	N.D.	N.D.	N.D.	N.D.	N.D.	N.D.	N.D.	N.D.	N.D.	N.D.	N.D.	N.D.	N.D.	N.D.	N.D.	N.D.	N.D.	N.D.	N.D.	N.D.	N.D.	N.D.	0	0	0	0	0	0	0	0	#DIV/0!	#DIV/0!	#DIV/0!	#DIV/0!	#DIV/0!	#DIV/0!	0	#DIV/0!
C02299	-	N-Methylaniline	108.081	10.0286	N.D.	N.D.	N.D.	N.D.	N.D.	N.D.	N.D.	N.D.	N.D.	N.D.	N.D.	N.D.	N.D.	N.D.	N.D.	N.D.	N.D.	N.D.	N.D.	N.D.	N.D.	N.D.	N.D.	N.D.	0	0	0	0	0	0	0	0	#DIV/0!	#DIV/0!	#DIV/0!	#DIV/0!	#DIV/0!	#DIV/0!	0	#DIV/0!
C01987	-	2-Aminophenol	110.06	10.5487	N.D.	N.D.	N.D.	N.D.	N.D.	N.D.	N.D.	N.D.	N.D.	N.D.	N.D.	N.D.	N.D.	N.D.	N.D.	N.D.	N.D.	N.D.	N.D.	N.D.	N.D.	N.D.	N.D.	N.D.	0	0	0	0	0	0	0	0	#DIV/0!	#DIV/0!	#DIV/0!	#DIV/0!	#DIV/0!	#DIV/0!	0	#DIV/0!
C00380	-	Cytosine	112.051	9.83204	N.D.	N.D.	N.D.	N.D.	N.D.	N.D.	N.D.	N.D.	N.D.	N.D.	N.D.	N.D.	N.D.	N.D.	N.D.	N.D.	N.D.	N.D.	N.D.	N.D.	N.D.	N.D.	N.D.	N.D.	0	0	0	0	0	0	0	0	#DIV/0!	#DIV/0!	#DIV/0!	#DIV/0!	#DIV/0!	#DIV/0!	0	#DIV/0!
C00106	-	Uracil	113.033	25.5523	N.D.	N.D.	N.D.	N.D.	N.D.	N.D.	N.D.	N.D.	N.D.	N.D.	N.D.	N.D.	N.D.	N.D.	N.D.	N.D.	N.D.	N.D.	N.D.	N.D.	N.D.	N.D.	N.D.	N.D.	0	0	0	0	0	0	0	0	#DIV/0!	#DIV/0!	#DIV/0!	#DIV/0!	#DIV/0!	#DIV/0!	0	#DIV/0!
C00791	-	Creatinine	114.066	9.8847	N.D.	N.D.	N.D.	N.D.	N.D.	N.D.	N.D.	N.D.	N.D.	N.D.	N.D.	N.D.	N.D.	N.D.	N.D.	N.D.	N.D.	N.D.	N.D.	N.D.	N.D.	N.D.	N.D.	N.D.	0	0	0	0	0	0	0	0	#DIV/0!	#DIV/0!	#DIV/0!	#DIV/0!	#DIV/0!	#DIV/0!	0	#DIV/0!
C02512	-	beta-Cyanoalanine	115.05	17.7752	N.D.	N.D.	N.D.	N.D.	N.D.	N.D.	N.D.	N.D.	N.D.	N.D.	N.D.	N.D.	N.D.	N.D.	N.D.	N.D.	N.D.	N.D.	N.D.	N.D.	N.D.	N.D.	N.D.	N.D.	0	0	0	0	0	0	0	0	#DIV/0!	#DIV/0!	#DIV/0!	#DIV/0!	#DIV/0!	#DIV/0!	0	#DIV/0!
C08311	-	Muscimol	115.051	10.4602	N.D.	N.D.	N.D.	N.D.	N.D.	N.D.	N.D.	N.D.	N.D.	N.D.	N.D.	N.D.	N.D.	N.D.	N.D.	N.D.	N.D.	N.D.	N.D.	N.D.	N.D.	N.D.	N.D.	N.D.	0	0	0	0	0	0	0	0	#DIV/0!	#DIV/0!	#DIV/0!	#DIV/0!	#DIV/0!	#DIV/0!	0	#DIV/0!
C00429	-	Dihydrouracil	115.052	25.555	N.D.	N.D.	N.D.	N.D.	N.D.	N.D.	N.D.	N.D.	N.D.	N.D.	N.D.	N.D.	N.D.	N.D.	N.D.	N.D.	N.D.	N.D.	N.D.	N.D.	N.D.	N.D.	N.D.	N.D.	0	0	0	0	0	0	0	0	#DIV/0!	#DIV/0!	#DIV/0!	#DIV/0!	#DIV/0!	#DIV/0!	0	#DIV/0!
C00581	-	Guanidinoacetate	118.061	11.0356	N.D.	N.D.	N.D.	N.D.	N.D.	N.D.	N.D.	N.D.	N.D.	N.D.	N.D.	N.D.	N.D.	N.D.	N.D.	N.D.	N.D.	N.D.	N.D.	N.D.	N.D.	N.D.	N.D.	N.D.	0	0	0	0	0	0	0	0	#DIV/0!	#DIV/0!	#DIV/0!	#DIV/0!	#DIV/0!	#DIV/0!	0	#DIV/0!
C02009	-	Benzimidazole	119.06	9.7298	N.D.	N.D.	N.D.	N.D.	N.D.	N.D.	N.D.	N.D.	N.D.	N.D.	N.D.	N.D.	N.D.	N.D.	N.D.	N.D.	N.D.	N.D.	N.D.	N.D.	N.D.	N.D.	N.D.	N.D.	0	0	0	0	0	0	0	0	#DIV/0!	#DIV/0!	#DIV/0!	#DIV/0!	#DIV/0!	#DIV/0!	0	#DIV/0!
C03283	-	2,4-Diaminobutyrate	119.081	9.38675	N.D.	N.D.	N.D.	N.D.	N.D.	N.D.	N.D.	N.D.	N.D.	N.D.	N.D.	N.D.	N.D.	N.D.	N.D.	N.D.	N.D.	N.D.	N.D.	N.D.	N.D.	N.D.	N.D.	N.D.	0	0	0	0	0	0	0	0	#DIV/0!	#DIV/0!	#DIV/0!	#DIV/0!	#DIV/0!	#DIV/0!	0	#DIV/0!
C15587	-	Purine	121.051	10.8696	N.D.	N.D.	N.D.	N.D.	N.D.	N.D.	N.D.	N.D.	N.D.	N.D.	N.D.	N.D.	N.D.	N.D.	N.D.	N.D.	N.D.	N.D.	N.D.	N.D.	N.D.	N.D.	N.D.	N.D.	0	0	0	0	0	0	0	0	#DIV/0!	#DIV/0!	#DIV/0!	#DIV/0!	#DIV/0!	#DIV/0!	0	#DIV/0!
C00097	-	Cys	122.028	14.6434	N.D.	N.D.	N.D.	N.D.	N.D.	N.D.	N.D.	N.D.	N.D.	N.D.	N.D.	N.D.	N.D.	N.D.	N.D.	N.D.	N.D.	N.D.	N.D.	N.D.	N.D.	N.D.	N.D.	N.D.	0	0	0	0	0	0	0	0	#DIV/0!	#DIV/0!	#DIV/0!	#DIV/0!	#DIV/0!	#DIV/0!	0	#DIV/0!
C11003	-	2,4-Dimethylaniline	122.097	10.936	N.D.	N.D.	N.D.	N.D.	N.D.	N.D.	N.D.	N.D.	N.D.	N.D.	N.D.	N.D.	N.D.	N.D.	N.D.	N.D.	N.D.	N.D.	N.D.	N.D.	N.D.	N.D.	N.D.	N.D.	0	0	0	0	0	0	0	0	#DIV/0!	#DIV/0!	#DIV/0!	#DIV/0!	#DIV/0!	#DIV/0!	0	#DIV/0!
C02455	-	alpha-Methylbenzylamine	122.097	10.759	N.D.	N.D.	N.D.	N.D.	N.D.	N.D.	N.D.	N.D.	N.D.	N.D.	N.D.	N.D.	N.D.	N.D.	N.D.	N.D.	N.D.	N.D.	N.D.	N.D.	N.D.	N.D.	N.D.	N.D.	0	0	0	0	0	0	0	0	#DIV/0!	#DIV/0!	#DIV/0!	#DIV/0!	#DIV/0!	#DIV/0!	0	#DIV/0!
C05332	-	Phenethylamine	122.097	10.4491	N.D.	N.D.	N.D.	N.D.	N.D.	N.D.	N.D.	N.D.	N.D.	N.D.	N.D.	N.D.	N.D.	N.D.	N.D.	N.D.	N.D.	N.D.	N.D.	N.D.	N.D.	N.D.	N.D.	N.D.	0	0	0	0	0	0	0	0	#DIV/0!	#DIV/0!	#DIV/0!	#DIV/0!	#DIV/0!	#DIV/0!	0	#DIV/0!
C01950	-	Picolinamide	123.055	13.5146	N.D.	N.D.	N.D.	N.D.	N.D.	N.D.	N.D.	N.D.	N.D.	N.D.	N.D.	N.D.	N.D.	N.D.	N.D.	N.D.	N.D.	N.D.	N.D.	N.D.	N.D.	N.D.	N.D.	N.D.	0	0	0	0	0	0	0	0	#DIV/0!	#DIV/0!	#DIV/0!	#DIV/0!	#DIV/0!	#DIV/0!	0	#DIV/0!
C02635	-	3-Chloroalanine	124.016	16.4692	N.D.	N.D.	N.D.	N.D.	N.D.	N.D.	N.D.	N.D.	N.D.	N.D.	N.D.	N.D.	N.D.	N.D.	N.D.	N.D.	N.D.	N.D.	N.D.	N.D.	N.D.	N.D.	N.D.	N.D.	0	0	0	0	0	0	0	0	#DIV/0!	#DIV/0!	#DIV/0!	#DIV/0!	#DIV/0!	#DIV/0!	0	#DIV/0!
C02376	-	5-Methylcytosine	126.066	10.4934	N.D.	N.D.	N.D.	N.D.	N.D.	N.D.	N.D.	N.D.	N.D.	N.D.	N.D.	N.D.	N.D.	N.D.	N.D.	N.D.	N.D.	N.D.	N.D.	N.D.	N.D.	N.D.	N.D.	N.D.	0	0	0	0	0	0	0	0	#DIV/0!	#DIV/0!	#DIV/0!	#DIV/0!	#DIV/0!	#DIV/0!	0	#DIV/0!
C00178	-	Thymine	127.053	25.5329	N.D.	N.D.	N.D.	N.D.	N.D.	N.D.	N.D.	N.D.	N.D.	N.D.	N.D.	N.D.	N.D.	N.D.	N.D.	N.D.	N.D.	N.D.	N.D.	N.D.	N.D.	N.D.	N.D.	N.D.	0	0	0	0	0	0	0	0	#DIV/0!	#DIV/0!	#DIV/0!	#DIV/0!	#DIV/0!	#DIV/0!	0	#DIV/0!
C08737	-	Melamine	127.073	10.272	N.D.	N.D.	N.D.	N.D.	N.D.	N.D.	N.D.	N.D.	N.D.	N.D.	N.D.	N.D.	N.D.	N.D.	N.D.	N.D.	N.D.	N.D.	N.D.	N.D.	N.D.	N.D.	N.D.	N.D.	0	0	0	0	0	0	0	0	#DIV/0!	#DIV/0!	#DIV/0!	#DIV/0!	#DIV/0!	#DIV/0!	0	#DIV/0!
C03969	-	1-Amino-1-cyclopentanecarboxylate	130.086	12.6957	N.D.	N.D.	N.D.	N.D.	N.D.	N.D.	N.D.	N.D.	N.D.	N.D.	N.D.	N.D.	N.D.	N.D.	N.D.	N.D.	N.D.	N.D.	N.D.	N.D.	N.D.	N.D.	N.D.	N.D.	0	0	0	0	0	0	0	0	#DIV/0!	#DIV/0!	#DIV/0!	#DIV/0!	#DIV/0!	#DIV/0!	0	#DIV/0!
C07151	-	Metformin	130.109	7.78198	N.D.	N.D.	N.D.	N.D.	N.D.	N.D.	N.D.	N.D.	N.D.	N.D.	N.D.	N.D.	N.D.	N.D.	N.D.	N.D.	N.D.	N.D.	N.D.	N.D.	N.D.	N.D.	N.D.	N.D.	0	0	0	0	0	0	0	0	#DIV/0!	#DIV/0!	#DIV/0!	#DIV/0!	#DIV/0!	#DIV/0!	0	#DIV/0!
C01740	-	Octylamine	130.159	11.2238	N.D.	N.D.	N.D.	N.D.	N.D.	N.D.	N.D.	N.D.	N.D.	N.D.	N.D.	N.D.	N.D.	N.D.	N.D.	N.D.	N.D.	N.D.	N.D.	N.D.	N.D.	N.D.	N.D.	N.D.	0	0	0	0	0	0	0	0	#DIV/0!	#DIV/0!	#DIV/0!	#DIV/0!	#DIV/0!	#DIV/0!	0	#DIV/0!
C02486	-	beta-Leucine	132.102	11.6553	N.D.	N.D.	N.D.	N.D.	N.D.	N.D.	N.D.	N.D.	N.D.	N.D.	N.D.	N.D.	N.D.	N.D.	N.D.	N.D.	N.D.	N.D.	N.D.	N.D.	N.D.	N.D.	N.D.	N.D.	0	0	0	0	0	0	0	0	#DIV/0!	#DIV/0!	#DIV/0!	#DIV/0!	#DIV/0!	#DIV/0!	0	#DIV/0!
C10901	-	2-Aminobenzimidazole	134.071	10.1392	N.D.	N.D.	N.D.	N.D.	N.D.	N.D.	N.D.	N.D.	N.D.	N.D.	N.D.	N.D.	N.D.	N.D.	N.D.	N.D.	N.D.	N.D.	N.D.	N.D.	N.D.	N.D.	N.D.	N.D.	0	0	0	0	0	0	0	0	#DIV/0!	#DIV/0!	#DIV/0!	#DIV/0!	#DIV/0!	#DIV/0!	0	#DIV/0!
C00155	-	Homocysteine	136.043	13.7036	N.D.	N.D.	N.D.	N.D.	N.D.	N.D.	N.D.	N.D.	N.D.	N.D.	N.D.	N.D.	N.D.	N.D.	N.D.	N.D.	N.D.	N.D.	N.D.	N.D.	N.D.	N.D.	N.D.	N.D.	0	0	0	0	0	0	0	0	#DIV/0!	#DIV/0!	#DIV/0!	#DIV/0!	#DIV/0!	#DIV/0!	0	#DIV/0!
C02918	-	1-Methylnicotinamide	137.071	9.95115	N.D.	N.D.	N.D.	N.D.	N.D.	N.D.	N.D.	N.D.	N.D.	N.D.	N.D.	N.D.	N.D.	N.D.	N.D.	N.D.	N.D.	N.D.	N.D.	N.D.	N.D.	N.D.	N.D.	N.D.	0	0	0	0	0	0	0	0	#DIV/0!	#DIV/0!	#DIV/0!	#DIV/0!	#DIV/0!	#DIV/0!	0	#DIV/0!
C00568	-	p-Aminobenzoate	138.055	12.7399	N.D.	N.D.	N.D.	N.D.	N.D.	N.D.	N.D.	N.D.	N.D.	N.D.	N.D.	N.D.	N.D.	N.D.	N.D.	N.D.	N.D.	N.D.	N.D.	N.D.	N.D.	N.D.	N.D.	N.D.	0	0	0	0	0	0	0	0	#DIV/0!	#DIV/0!	#DIV/0!	#DIV/0!	#DIV/0!	#DIV/0!	0	#DIV/0!
C00108	-	Anthranilate	138.055	13.8322	N.D.	N.D.	N.D.	N.D.	N.D.	N.D.	N.D.	N.D.	N.D.	N.D.	N.D.	N.D.	N.D.	N.D.	N.D.	N.D.	N.D.	N.D.	N.D.	N.D.	N.D.	N.D.	N.D.	N.D.	0	0	0	0	0	0	0	0	#DIV/0!	#DIV/0!	#DIV/0!	#DIV/0!	#DIV/0!	#DIV/0!	0	#DIV/0!
C02735	-	Phenylethanolamine	138.091	10.9692	N.D.	N.D.	N.D.	N.D.	N.D.	N.D.	N.D.	N.D.	N.D.	N.D.	N.D.	N.D.	N.D.	N.D.	N.D.	N.D.	N.D.	N.D.	N.D.	N.D.	N.D.	N.D.	N.D.	N.D.	0	0	0	0	0	0	0	0	#DIV/0!	#DIV/0!	#DIV/0!	#DIV/0!	#DIV/0!	#DIV/0!	0	#DIV/0!
C01020	-	6-Hydroxynicotinate	140.036	26.0086	N.D.	N.D.	N.D.	N.D.	N.D.	N.D.	N.D.	N.D.	N.D.	N.D.	N.D.	N.D.	N.D.	N.D.	N.D.	N.D.	N.D.	N.D.	N.D.	N.D.	N.D.	N.D.	N.D.	N.D.	0	0	0	0	0	0	0	0	#DIV/0!	#DIV/0!	#DIV/0!	#DIV/0!	#DIV/0!	#DIV/0!	0	#DIV/0!
C00783	-	Tropinone	140.108	10.2278	N.D.	N.D.	N.D.	N.D.	N.D.	N.D.	N.D.	N.D.	N.D.	N.D.	N.D.	N.D.	N.D.	N.D.	N.D.	N.D.	N.D.	N.D.	N.D.	N.D.	N.D.	N.D.	N.D.	N.D.	0	0	0	0	0	0	0	0	#DIV/0!	#DIV/0!	#DIV/0!	#DIV/0!	#DIV/0!	#DIV/0!	0	#DIV/0!
C06231	-	Ectoine	143.081	12.5074	N.D.	N.D.	N.D.	N.D.	N.D.	N.D.	N.D.	N.D.	N.D.	N.D.	N.D.	N.D.	N.D.	N.D.	N.D.	N.D.	N.D.	N.D.	N.D.	N.D.	N.D.	N.D.	N.D.	N.D.	0	0	0	0	0	0	0	0	#DIV/0!	#DIV/0!	#DIV/0!	#DIV/0!	#DIV/0!	#DIV/0!	0	#DIV/0!
C04294	-	4-Methyl-5-thiazoleethanol	144.048	10.7811	N.D.	N.D.	N.D.	N.D.	N.D.	N.D.	N.D.	N.D.	N.D.	N.D.	N.D.	N.D.	N.D.	N.D.	N.D.	N.D.	N.D.	N.D.	N.D.	N.D.	N.D.	N.D.	N.D.	N.D.	0	0	0	0	0	0	0	0	#DIV/0!	#DIV/0!	#DIV/0!	#DIV/0!	#DIV/0!	#DIV/0!	0	#DIV/0!
C03413	-	N1,N12-Diacetylspermine	144.125	10.2278	N.D.	N.D.	N.D.	N.D.	N.D.	N.D.	N.D.	N.D.	N.D.	N.D.	N.D.	N.D.	N.D.	N.D.	N.D.	N.D.	N.D.	N.D.	N.D.	N.D.	N.D.	N.D.	N.D.	N.D.	0	0	0	0	0	0	0	0	#DIV/0!	#DIV/0!	#DIV/0!	#DIV/0!	#DIV/0!	#DIV/0!	0	#DIV/0!
C01930	-	Lysinamide	146.129	7.83735	N.D.	N.D.	N.D.	N.D.	N.D.	N.D.	N.D.	N.D.	N.D.	N.D.	N.D.	N.D.	N.D.	N.D.	N.D.	N.D.	N.D.	N.D.	N.D.	N.D.	N.D.	N.D.	N.D.	N.D.	0	0	0	0	0	0	0	0	#DIV/0!	#DIV/0!	#DIV/0!	#DIV/0!	#DIV/0!	#DIV/0!	0	#DIV/0!
C07166	-	Trientine	147.16	5.84543	N.D.	N.D.	N.D.	N.D.	N.D.	N.D.	N.D.	N.D.	N.D.	N.D.	N.D.	N.D.	N.D.	N.D.	N.D.	N.D.	N.D.	N.D.	N.D.	N.D.	N.D.	N.D.	N.D.	N.D.	0	0	0	0	0	0	0	0	#DIV/0!	#DIV/0!	#DIV/0!	#DIV/0!	#DIV/0!	#DIV/0!	0	#DIV/0!
C00979	-	O-Acetylserine	148.061	16.1262	N.D.	N.D.	N.D.	N.D.	N.D.	N.D.	N.D.	N.D.	N.D.	N.D.	N.D.	N.D.	N.D.	N.D.	N.D.	N.D.	N.D.	N.D.	N.D.	N.D.	N.D.	N.D.	N.D.	N.D.	0	0	0	0	0	0	0	0	#DIV/0!	#DIV/0!	#DIV/0!	#DIV/0!	#DIV/0!	#DIV/0!	0	#DIV/0!
C06524	-	Nornicotine	149.107	7.1734	N.D.	N.D.	N.D.	N.D.	N.D.	N.D.	N.D.	N.D.	N.D.	N.D.	N.D.	N.D.	N.D.	N.D.	N.D.	N.D.	N.D.	N.D.	N.D.	N.D.	N.D.	N.D.	N.D.	N.D.	0	0	0	0	0	0	0	0	#DIV/0!	#DIV/0!	#DIV/0!	#DIV/0!	#DIV/0!	#DIV/0!	0	#DIV/0!
C00913	-	3-Methyladenine	150.077	10.4712	N.D.	N.D.	N.D.	N.D.	N.D.	N.D.	N.D.	N.D.	N.D.	N.D.	N.D.	N.D.	N.D.	N.D.	N.D.	N.D.	N.D.	N.D.	N.D.	N.D.	N.D.	N.D.	N.D.	N.D.	0	0	0	0	0	0	0	0	#DIV/0!	#DIV/0!	#DIV/0!	#DIV/0!	#DIV/0!	#DIV/0!	0	#DIV/0!
C08434	-	6-Methylaminopurine	150.078	10.936	N.D.	N.D.	N.D.	N.D.	N.D.	N.D.	N.D.	N.D.	N.D.	N.D.	N.D.	N.D.	N.D.	N.D.	N.D.	N.D.	N.D.	N.D.	N.D.	N.D.	N.D.	N.D.	N.D.	N.D.	0	0	0	0	0	0	0	0	#DIV/0!	#DIV/0!	#DIV/0!	#DIV/0!	#DIV/0!	#DIV/0!	0	#DIV/0!
C06818	-	Amantadine	152.143	11.5115	N.D.	N.D.	N.D.	N.D.	N.D.	N.D.	N.D.	N.D.	N.D.	N.D.	N.D.	N.D.	N.D.	N.D.	N.D.	N.D.	N.D.	N.D.	N.D.	N.D.	N.D.	N.D.	N.D.	N.D.	0	0	0	0	0	0	0	0	#DIV/0!	#DIV/0!	#DIV/0!	#DIV/0!	#DIV/0!	#DIV/0!	0	#DIV/0!
C00385	-	Xanthine	153.041	23.1313	N.D.	N.D.	N.D.	N.D.	N.D.	N.D.	N.D.	N.D.	N.D.	N.D.	N.D.	N.D.	N.D.	N.D.	N.D.	N.D.	N.D.	N.D.	N.D.	N.D.	N.D.	N.D.	N.D.	N.D.	0	0	0	0	0	0	0	0	#DIV/0!	#DIV/0!	#DIV/0!	#DIV/0!	#DIV/0!	#DIV/0!	0	#DIV/0!
C00632	-	3-Hydroxyanthranilate	154.05	14.1011	N.D.	N.D.	N.D.	N.D.	N.D.	N.D.	N.D.	N.D.	N.D.	N.D.	N.D.	N.D.	N.D.	N.D.	N.D.	N.D.	N.D.	N.D.	N.D.	N.D.	N.D.	N.D.	N.D.	N.D.	0	0	0	0	0	0	0	0	#DIV/0!	#DIV/0!	#DIV/0!	#DIV/0!	#DIV/0!	#DIV/0!	0	#DIV/0!
C02518	-	4-Aminosalicylate	154.051	16.4249	N.D.	N.D.	N.D.	N.D.	N.D.	N.D.	N.D.	N.D.	N.D.	N.D.	N.D.	N.D.	N.D.	N.D.	N.D.	N.D.	N.D.	N.D.	N.D.	N.D.	N.D.	N.D.	N.D.	N.D.	0	0	0	0	0	0	0	0	#DIV/0!	#DIV/0!	#DIV/0!	#DIV/0!	#DIV/0!	#DIV/0!	0	#DIV/0!
C10865	-	Pseudopelletierine	154.123	10.6483	N.D.	N.D.	N.D.	N.D.	N.D.	N.D.	N.D.	N.D.	N.D.	N.D.	N.D.	N.D.	N.D.	N.D.	N.D.	N.D.	N.D.	N.D.	N.D.	N.D.	N.D.	N.D.	N.D.	N.D.	0	0	0	0	0	0	0	0	#DIV/0!	#DIV/0!	#DIV/0!	#DIV/0!	#DIV/0!	#DIV/0!	0	#DIV/0!
C05568	-	beta-Imidazolelactate	157.061	11.766	N.D.	N.D.	N.D.	N.D.	N.D.	N.D.	N.D.	N.D.	N.D.	N.D.	N.D.	N.D.	N.D.	N.D.	N.D.	N.D.	N.D.	N.D.	N.D.	N.D.	N.D.	N.D.	N.D.	N.D.	0	0	0	0	0	0	0	0	#DIV/0!	#DIV/0!	#DIV/0!	#DIV/0!	#DIV/0!	#DIV/0!	0	#DIV/0!
C10600	-	Ibotenate	159.04	22.0026	N.D.	N.D.	N.D.	N.D.	N.D.	N.D.	N.D.	N.D.	N.D.	N.D.	N.D.	N.D.	N.D.	N.D.	N.D.	N.D.	N.D.	N.D.	N.D.	N.D.	N.D.	N.D.	N.D.	N.D.	0	0	0	0	0	0	0	0	#DIV/0!	#DIV/0!	#DIV/0!	#DIV/0!	#DIV/0!	#DIV/0!	0	#DIV/0!
C00637	-	Indole-3-acetaldehyde	160.075	25.555	N.D.	N.D.	N.D.	N.D.	N.D.	N.D.	N.D.	N.D.	N.D.	N.D.	N.D.	N.D.	N.D.	N.D.	N.D.	N.D.	N.D.	N.D.	N.D.	N.D.	N.D.	N.D.	N.D.	N.D.	0	0	0	0	0	0	0	0	#DIV/0!	#DIV/0!	#DIV/0!	#DIV/0!	#DIV/0!	#DIV/0!	0	#DIV/0!
C08269	-	Betonicine	160.097	16.6795	N.D.	N.D.	N.D.	N.D.	N.D.	N.D.	N.D.	N.D.	N.D.	N.D.	N.D.	N.D.	N.D.	N.D.	N.D.	N.D.	N.D.	N.D.	N.D.	N.D.	N.D.	N.D.	N.D.	N.D.	0	0	0	0	0	0	0	0	#DIV/0!	#DIV/0!	#DIV/0!	#DIV/0!	#DIV/0!	#DIV/0!	0	#DIV/0!
-	-	N-Acetylvaline	160.097	26.0419	N.D.	N.D.	N.D.	N.D.	N.D.	N.D.	N.D.	N.D.	N.D.	N.D.	N.D.	N.D.	N.D.	N.D.	N.D.	N.D.	N.D.	N.D.	N.D.	N.D.	N.D.	N.D.	N.D.	N.D.	0	0	0	0	0	0	0	0	#DIV/0!	#DIV/0!	#DIV/0!	#DIV/0!	#DIV/0!	#DIV/0!	0	#DIV/0!
C00398	-	Tryptamine	161.108	11.1462	N.D.	N.D.	N.D.	N.D.	N.D.	N.D.	N.D.	N.D.	N.D.	N.D.	N.D.	N.D.	N.D.	N.D.	N.D.	N.D.	N.D.	N.D.	N.D.	N.D.	N.D.	N.D.	N.D.	N.D.	0	0	0	0	0	0	0	0	#DIV/0!	#DIV/0!	#DIV/0!	#DIV/0!	#DIV/0!	#DIV/0!	0	#DIV/0!
C01046	-	N-Methylglutamate	162.076	16.1483	N.D.	N.D.	N.D.	N.D.	N.D.	N.D.	N.D.	N.D.	N.D.	N.D.	N.D.	N.D.	N.D.	N.D.	N.D.	N.D.	N.D.	N.D.	N.D.	N.D.	N.D.	N.D.	N.D.	N.D.	0	0	0	0	0	0	0	0	#DIV/0!	#DIV/0!	#DIV/0!	#DIV/0!	#DIV/0!	#DIV/0!	0	#DIV/0!
C00955	-	Indole-3-ethanol	162.092	25.5771	N.D.	N.D.	N.D.	N.D.	N.D.	N.D.	N.D.	N.D.	N.D.	N.D.	N.D.	N.D.	N.D.	N.D.	N.D.	N.D.	N.D.	N.D.	N.D.	N.D.	N.D.	N.D.	N.D.	N.D.	0	0	0	0	0	0	0	0	#DIV/0!	#DIV/0!	#DIV/0!	#DIV/0!	#DIV/0!	#DIV/0!	0	#DIV/0!
C16741	-	5-Hydroxylysine	163.108	9.69663	N.D.	N.D.	N.D.	N.D.	N.D.	N.D.	N.D.	N.D.	N.D.	N.D.	N.D.	N.D.	N.D.	N.D.	N.D.	N.D.	N.D.	N.D.	N.D.	N.D.	N.D.	N.D.	N.D.	N.D.	0	0	0	0	0	0	0	0	#DIV/0!	#DIV/0!	#DIV/0!	#DIV/0!	#DIV/0!	#DIV/0!	0	#DIV/0!
C02627	-	2-Deoxystreptamine	163.108	8.29103	N.D.	N.D.	N.D.	N.D.	N.D.	N.D.	N.D.	N.D.	N.D.	N.D.	N.D.	N.D.	N.D.	N.D.	N.D.	N.D.	N.D.	N.D.	N.D.	N.D.	N.D.	N.D.	N.D.	N.D.	0	0	0	0	0	0	0	0	#DIV/0!	#DIV/0!	#DIV/0!	#DIV/0!	#DIV/0!	#DIV/0!	0	#DIV/0!
C00745	-	Nicotine	163.123	7.37257	N.D.	N.D.	N.D.	N.D.	N.D.	N.D.	N.D.	N.D.	N.D.	N.D.	N.D.	N.D.	N.D.	N.D.	N.D.	N.D.	N.D.	N.D.	N.D.	N.D.	N.D.	N.D.	N.D.	N.D.	0	0	0	0	0	0	0	0	#DIV/0!	#DIV/0!	#DIV/0!	#DIV/0!	#DIV/0!	#DIV/0!	0	#DIV/0!
C03172	-	S-Methylmethionine	164.074	9.8847	N.D.	N.D.	N.D.	N.D.	N.D.	N.D.	N.D.	N.D.	N.D.	N.D.	N.D.	N.D.	N.D.	N.D.	N.D.	N.D.	N.D.	N.D.	N.D.	N.D.	N.D.	N.D.	N.D.	N.D.	0	0	0	0	0	0	0	0	#DIV/0!	#DIV/0!	#DIV/0!	#DIV/0!	#DIV/0!	#DIV/0!	0	#DIV/0!
C02242	-	7-Methylguanine	166.072	11.0245	N.D.	N.D.	N.D.	N.D.	N.D.	N.D.	N.D.	N.D.	N.D.	N.D.	N.D.	N.D.	N.D.	N.D.	N.D.	N.D.	N.D.	N.D.	N.D.	N.D.	N.D.	N.D.	N.D.	N.D.	0	0	0	0	0	0	0	0	#DIV/0!	#DIV/0!	#DIV/0!	#DIV/0!	#DIV/0!	#DIV/0!	0	#DIV/0!
C02230	-	3-Methylguanine	166.072	11.2238	N.D.	N.D.	N.D.	N.D.	N.D.	N.D.	N.D.	N.D.	N.D.	N.D.	N.D.	N.D.	N.D.	N.D.	N.D.	N.D.	N.D.	N.D.	N.D.	N.D.	N.D.	N.D.	N.D.	N.D.	0	0	0	0	0	0	0	0	#DIV/0!	#DIV/0!	#DIV/0!	#DIV/0!	#DIV/0!	#DIV/0!	0	#DIV/0!
C01959	-	Taurocyamine	168.046	25.5992	N.D.	N.D.	N.D.	N.D.	N.D.	N.D.	N.D.	N.D.	N.D.	N.D.	N.D.	N.D.	N.D.	N.D.	N.D.	N.D.	N.D.	N.D.	N.D.	N.D.	N.D.	N.D.	N.D.	N.D.	0	0	0	0	0	0	0	0	#DIV/0!	#DIV/0!	#DIV/0!	#DIV/0!	#DIV/0!	#DIV/0!	0	#DIV/0!
C00250	-	Pyridoxal	168.066	11.6995	N.D.	N.D.	N.D.	N.D.	N.D.	N.D.	N.D.	N.D.	N.D.	N.D.	N.D.	N.D.	N.D.	N.D.	N.D.	N.D.	N.D.	N.D.	N.D.	N.D.	N.D.	N.D.	N.D.	N.D.	0	0	0	0	0	0	0	0	#DIV/0!	#DIV/0!	#DIV/0!	#DIV/0!	#DIV/0!	#DIV/0!	0	#DIV/0!
C05587	-	3-Methoxytyramine	168.102	11.7881	N.D.	N.D.	N.D.	N.D.	N.D.	N.D.	N.D.	N.D.	N.D.	N.D.	N.D.	N.D.	N.D.	N.D.	N.D.	N.D.	N.D.	N.D.	N.D.	N.D.	N.D.	N.D.	N.D.	N.D.	0	0	0	0	0	0	0	0	#DIV/0!	#DIV/0!	#DIV/0!	#DIV/0!	#DIV/0!	#DIV/0!	0	#DIV/0!
C04548	-	Synephrine	168.102	11.932	N.D.	N.D.	N.D.	N.D.	N.D.	N.D.	N.D.	N.D.	N.D.	N.D.	N.D.	N.D.	N.D.	N.D.	N.D.	N.D.	N.D.	N.D.	N.D.	N.D.	N.D.	N.D.	N.D.	N.D.	0	0	0	0	0	0	0	0	#DIV/0!	#DIV/0!	#DIV/0!	#DIV/0!	#DIV/0!	#DIV/0!	0	#DIV/0!
C00534	-	Pyridoxamine	169.097	8.1804	N.D.	N.D.	N.D.	N.D.	N.D.	N.D.	N.D.	N.D.	N.D.	N.D.	N.D.	N.D.	N.D.	N.D.	N.D.	N.D.	N.D.	N.D.	N.D.	N.D.	N.D.	N.D.	N.D.	N.D.	0	0	0	0	0	0	0	0	#DIV/0!	#DIV/0!	#DIV/0!	#DIV/0!	#DIV/0!	#DIV/0!	0	#DIV/0!
C00314	-	Pyridoxine	170.081	11.5336	N.D.	N.D.	N.D.	N.D.	N.D.	N.D.	N.D.	N.D.	N.D.	N.D.	N.D.	N.D.	N.D.	N.D.	N.D.	N.D.	N.D.	N.D.	N.D.	N.D.	N.D.	N.D.	N.D.	N.D.	0	0	0	0	0	0	0	0	#DIV/0!	#DIV/0!	#DIV/0!	#DIV/0!	#DIV/0!	#DIV/0!	0	#DIV/0!
C00547	-	Noradrenaline	170.082	12.0315	N.D.	N.D.	N.D.	N.D.	N.D.	N.D.	N.D.	N.D.	N.D.	N.D.	N.D.	N.D.	N.D.	N.D.	N.D.	N.D.	N.D.	N.D.	N.D.	N.D.	N.D.	N.D.	N.D.	N.D.	0	0	0	0	0	0	0	0	#DIV/0!	#DIV/0!	#DIV/0!	#DIV/0!	#DIV/0!	#DIV/0!	0	#DIV/0!
C11016	-	Diphenylamine	170.104	23.5297	N.D.	N.D.	N.D.	N.D.	N.D.	N.D.	N.D.	N.D.	N.D.	N.D.	N.D.	N.D.	N.D.	N.D.	N.D.	N.D.	N.D.	N.D.	N.D.	N.D.	N.D.	N.D.	N.D.	N.D.	0	0	0	0	0	0	0	0	#DIV/0!	#DIV/0!	#DIV/0!	#DIV/0!	#DIV/0!	#DIV/0!	0	#DIV/0!
C02693	-	Indole-3-acetamide	175.086	25.4775	N.D.	N.D.	N.D.	N.D.	N.D.	N.D.	N.D.	N.D.	N.D.	N.D.	N.D.	N.D.	N.D.	N.D.	N.D.	N.D.	N.D.	N.D.	N.D.	N.D.	N.D.	N.D.	N.D.	N.D.	0	0	0	0	0	0	0	0	#DIV/0!	#DIV/0!	#DIV/0!	#DIV/0!	#DIV/0!	#DIV/0!	0	#DIV/0!
C00437	-	N-Acetylornithine	175.108	12.6513	N.D.	N.D.	N.D.	N.D.	N.D.	N.D.	N.D.	N.D.	N.D.	N.D.	N.D.	N.D.	N.D.	N.D.	N.D.	N.D.	N.D.	N.D.	N.D.	N.D.	N.D.	N.D.	N.D.	N.D.	0	0	0	0	0	0	0	0	#DIV/0!	#DIV/0!	#DIV/0!	#DIV/0!	#DIV/0!	#DIV/0!	0	#DIV/0!
C01047	-	N-gamma-Ethylglutamine	175.108	14.8535	N.D.	N.D.	N.D.	N.D.	N.D.	N.D.	N.D.	N.D.	N.D.	N.D.	N.D.	N.D.	N.D.	N.D.	N.D.	N.D.	N.D.	N.D.	N.D.	N.D.	N.D.	N.D.	N.D.	N.D.	0	0	0	0	0	0	0	0	#DIV/0!	#DIV/0!	#DIV/0!	#DIV/0!	#DIV/0!	#DIV/0!	0	#DIV/0!
C06213	-	N-omega-Methyltryptamine	175.123	11.4893	N.D.	N.D.	N.D.	N.D.	N.D.	N.D.	N.D.	N.D.	N.D.	N.D.	N.D.	N.D.	N.D.	N.D.	N.D.	N.D.	N.D.	N.D.	N.D.	N.D.	N.D.	N.D.	N.D.	N.D.	0	0	0	0	0	0	0	0	#DIV/0!	#DIV/0!	#DIV/0!	#DIV/0!	#DIV/0!	#DIV/0!	0	#DIV/0!
C08304	-	Gramine	175.124	11.268	N.D.	N.D.	N.D.	N.D.	N.D.	N.D.	N.D.	N.D.	N.D.	N.D.	N.D.	N.D.	N.D.	N.D.	N.D.	N.D.	N.D.	N.D.	N.D.	N.D.	N.D.	N.D.	N.D.	N.D.	0	0	0	0	0	0	0	0	#DIV/0!	#DIV/0!	#DIV/0!	#DIV/0!	#DIV/0!	#DIV/0!	0	#DIV/0!
C03139	-	Guanidinosuccinate	176.067	13.2822	N.D.	N.D.	N.D.	N.D.	N.D.	N.D.	N.D.	N.D.	N.D.	N.D.	N.D.	N.D.	N.D.	N.D.	N.D.	N.D.	N.D.	N.D.	N.D.	N.D.	N.D.	N.D.	N.D.	N.D.	0	0	0	0	0	0	0	0	#DIV/0!	#DIV/0!	#DIV/0!	#DIV/0!	#DIV/0!	#DIV/0!	0	#DIV/0!
C10898	-	2-Guanidinobenzimidazole	176.093	10.9692	N.D.	N.D.	N.D.	N.D.	N.D.	N.D.	N.D.	N.D.	N.D.	N.D.	N.D.	N.D.	N.D.	N.D.	N.D.	N.D.	N.D.	N.D.	N.D.	N.D.	N.D.	N.D.	N.D.	N.D.	0	0	0	0	0	0	0	0	#DIV/0!	#DIV/0!	#DIV/0!	#DIV/0!	#DIV/0!	#DIV/0!	0	#DIV/0!
C00308	-	Canavanine	177.098	10.0286	N.D.	N.D.	N.D.	N.D.	N.D.	N.D.	N.D.	N.D.	N.D.	N.D.	N.D.	N.D.	N.D.	N.D.	N.D.	N.D.	N.D.	N.D.	N.D.	N.D.	N.D.	N.D.	N.D.	N.D.	0	0	0	0	0	0	0	0	#DIV/0!	#DIV/0!	#DIV/0!	#DIV/0!	#DIV/0!	#DIV/0!	0	#DIV/0!
C08265	-	Alliin	178.053	17.7309	N.D.	N.D.	N.D.	N.D.	N.D.	N.D.	N.D.	N.D.	N.D.	N.D.	N.D.	N.D.	N.D.	N.D.	N.D.	N.D.	N.D.	N.D.	N.D.	N.D.	N.D.	N.D.	N.D.	N.D.	0	0	0	0	0	0	0	0	#DIV/0!	#DIV/0!	#DIV/0!	#DIV/0!	#DIV/0!	#DIV/0!	0	#DIV/0!
C01419	-	Cys-Gly	179.049	12.2308	N.D.	N.D.	N.D.	N.D.	N.D.	N.D.	N.D.	N.D.	N.D.	N.D.	N.D.	N.D.	N.D.	N.D.	N.D.	N.D.	N.D.	N.D.	N.D.	N.D.	N.D.	N.D.	N.D.	N.D.	0	0	0	0	0	0	0	0	#DIV/0!	#DIV/0!	#DIV/0!	#DIV/0!	#DIV/0!	#DIV/0!	0	#DIV/0!
-	-	Xanthopterin	180.052	16.6906	N.D.	N.D.	N.D.	N.D.	N.D.	N.D.	N.D.	N.D.	N.D.	N.D.	N.D.	N.D.	N.D.	N.D.	N.D.	N.D.	N.D.	N.D.	N.D.	N.D.	N.D.	N.D.	N.D.	N.D.	0	0	0	0	0	0	0	0	#DIV/0!	#DIV/0!	#DIV/0!	#DIV/0!	#DIV/0!	#DIV/0!	0	#DIV/0!
C00329	-	Glucosamine	180.087	12.2971	N.D.	N.D.	N.D.	N.D.	N.D.	N.D.	N.D.	N.D.	N.D.	N.D.	N.D.	N.D.	N.D.	N.D.	N.D.	N.D.	N.D.	N.D.	N.D.	N.D.	N.D.	N.D.	N.D.	N.D.	0	0	0	0	0	0	0	0	#DIV/0!	#DIV/0!	#DIV/0!	#DIV/0!	#DIV/0!	#DIV/0!	0	#DIV/0!
C03570	-	Mannosamine	180.087	12.1422	N.D.	N.D.	N.D.	N.D.	N.D.	N.D.	N.D.	N.D.	N.D.	N.D.	N.D.	N.D.	N.D.	N.D.	N.D.	N.D.	N.D.	N.D.	N.D.	N.D.	N.D.	N.D.	N.D.	N.D.	0	0	0	0	0	0	0	0	#DIV/0!	#DIV/0!	#DIV/0!	#DIV/0!	#DIV/0!	#DIV/0!	0	#DIV/0!
-	-	n-Butyl a-Picolinate	180.102	13.6474	N.D.	N.D.	N.D.	N.D.	N.D.	N.D.	N.D.	N.D.	N.D.	N.D.	N.D.	N.D.	N.D.	N.D.	N.D.	N.D.	N.D.	N.D.	N.D.	N.D.	N.D.	N.D.	N.D.	N.D.	0	0	0	0	0	0	0	0	#DIV/0!	#DIV/0!	#DIV/0!	#DIV/0!	#DIV/0!	#DIV/0!	0	#DIV/0!
C03510	-	Methionine sulfoximine	181.064	11.268	N.D.	N.D.	N.D.	N.D.	N.D.	N.D.	N.D.	N.D.	N.D.	N.D.	N.D.	N.D.	N.D.	N.D.	N.D.	N.D.	N.D.	N.D.	N.D.	N.D.	N.D.	N.D.	N.D.	N.D.	0	0	0	0	0	0	0	0	#DIV/0!	#DIV/0!	#DIV/0!	#DIV/0!	#DIV/0!	#DIV/0!	0	#DIV/0!
C09209	-	Harman	183.092	11.5225	N.D.	N.D.	N.D.	N.D.	N.D.	N.D.	N.D.	N.D.	N.D.	N.D.	N.D.	N.D.	N.D.	N.D.	N.D.	N.D.	N.D.	N.D.	N.D.	N.D.	N.D.	N.D.	N.D.	N.D.	0	0	0	0	0	0	0	0	#DIV/0!	#DIV/0!	#DIV/0!	#DIV/0!	#DIV/0!	#DIV/0!	0	#DIV/0!
C00788	-	Epinephrine	184.098	12.3414	N.D.	N.D.	N.D.	N.D.	N.D.	N.D.	N.D.	N.D.	N.D.	N.D.	N.D.	N.D.	N.D.	N.D.	N.D.	N.D.	N.D.	N.D.	N.D.	N.D.	N.D.	N.D.	N.D.	N.D.	0	0	0	0	0	0	0	0	#DIV/0!	#DIV/0!	#DIV/0!	#DIV/0!	#DIV/0!	#DIV/0!	0	#DIV/0!
C04259	-	N-alpha,N-alpha-Dimethylhistidine	184.108	11.1352	N.D.	N.D.	N.D.	N.D.	N.D.	N.D.	N.D.	N.D.	N.D.	N.D.	N.D.	N.D.	N.D.	N.D.	N.D.	N.D.	N.D.	N.D.	N.D.	N.D.	N.D.	N.D.	N.D.	N.D.	0	0	0	0	0	0	0	0	#DIV/0!	#DIV/0!	#DIV/0!	#DIV/0!	#DIV/0!	#DIV/0!	0	#DIV/0!
C01029	-	N8-Acetylspermidine	188.176	8.78917	N.D.	N.D.	N.D.	N.D.	N.D.	N.D.	N.D.	N.D.	N.D.	N.D.	N.D.	N.D.	N.D.	N.D.	N.D.	N.D.	N.D.	N.D.	N.D.	N.D.	N.D.	N.D.	N.D.	N.D.	0	0	0	0	0	0	0	0	#DIV/0!	#DIV/0!	#DIV/0!	#DIV/0!	#DIV/0!	#DIV/0!	0	#DIV/0!
C03793	-	N6,N6,N6-Trimethyllysine	189.16	9.7519	N.D.	N.D.	N.D.	N.D.	N.D.	N.D.	N.D.	N.D.	N.D.	N.D.	N.D.	N.D.	N.D.	N.D.	N.D.	N.D.	N.D.	N.D.	N.D.	N.D.	N.D.	N.D.	N.D.	N.D.	0	0	0	0	0	0	0	0	#DIV/0!	#DIV/0!	#DIV/0!	#DIV/0!	#DIV/0!	#DIV/0!	0	#DIV/0!
C02256	-	Castanospermine	190.108	12.1643	N.D.	N.D.	N.D.	N.D.	N.D.	N.D.	N.D.	N.D.	N.D.	N.D.	N.D.	N.D.	N.D.	N.D.	N.D.	N.D.	N.D.	N.D.	N.D.	N.D.	N.D.	N.D.	N.D.	N.D.	0	0	0	0	0	0	0	0	#DIV/0!	#DIV/0!	#DIV/0!	#DIV/0!	#DIV/0!	#DIV/0!	0	#DIV/0!
C05659	-	5-Methoxytryptamine	191.118	11.7217	N.D.	N.D.	N.D.	N.D.	N.D.	N.D.	N.D.	N.D.	N.D.	N.D.	N.D.	N.D.	N.D.	N.D.	N.D.	N.D.	N.D.	N.D.	N.D.	N.D.	N.D.	N.D.	N.D.	N.D.	0	0	0	0	0	0	0	0	#DIV/0!	#DIV/0!	#DIV/0!	#DIV/0!	#DIV/0!	#DIV/0!	0	#DIV/0!
C05635	-	5-Hydroxyindoleacetate	192.064	25.7099	N.D.	N.D.	N.D.	N.D.	N.D.	N.D.	N.D.	N.D.	N.D.	N.D.	N.D.	N.D.	N.D.	N.D.	N.D.	N.D.	N.D.	N.D.	N.D.	N.D.	N.D.	N.D.	N.D.	N.D.	0	0	0	0	0	0	0	0	#DIV/0!	#DIV/0!	#DIV/0!	#DIV/0!	#DIV/0!	#DIV/0!	0	#DIV/0!
C03752	-	Glucosaminate	196.082	15.3516	N.D.	N.D.	N.D.	N.D.	N.D.	N.D.	N.D.	N.D.	N.D.	N.D.	N.D.	N.D.	N.D.	N.D.	N.D.	N.D.	N.D.	N.D.	N.D.	N.D.	N.D.	N.D.	N.D.	N.D.	0	0	0	0	0	0	0	0	#DIV/0!	#DIV/0!	#DIV/0!	#DIV/0!	#DIV/0!	#DIV/0!	0	#DIV/0!
C01404	-	Arginine ethyl ester	203.151	8.49028	N.D.	N.D.	N.D.	N.D.	N.D.	N.D.	N.D.	N.D.	N.D.	N.D.	N.D.	N.D.	N.D.	N.D.	N.D.	N.D.	N.D.	N.D.	N.D.	N.D.	N.D.	N.D.	N.D.	N.D.	0	0	0	0	0	0	0	0	#DIV/0!	#DIV/0!	#DIV/0!	#DIV/0!	#DIV/0!	#DIV/0!	0	#DIV/0!
-	-	SDMA	203.151	10.5155	N.D.	N.D.	N.D.	N.D.	N.D.	N.D.	N.D.	N.D.	N.D.	N.D.	N.D.	N.D.	N.D.	N.D.	N.D.	N.D.	N.D.	N.D.	N.D.	N.D.	N.D.	N.D.	N.D.	N.D.	0	0	0	0	0	0	0	0	#DIV/0!	#DIV/0!	#DIV/0!	#DIV/0!	#DIV/0!	#DIV/0!	0	#DIV/0!
C01909	-	Desthiobiotin	215.138	25.6435	N.D.	N.D.	N.D.	N.D.	N.D.	N.D.	N.D.	N.D.	N.D.	N.D.	N.D.	N.D.	N.D.	N.D.	N.D.	N.D.	N.D.	N.D.	N.D.	N.D.	N.D.	N.D.	N.D.	N.D.	0	0	0	0	0	0	0	0	#DIV/0!	#DIV/0!	#DIV/0!	#DIV/0!	#DIV/0!	#DIV/0!	0	#DIV/0!
C05341	-	beta-Ala-Lys	218.15	9.18758	N.D.	N.D.	N.D.	N.D.	N.D.	N.D.	N.D.	N.D.	N.D.	N.D.	N.D.	N.D.	N.D.	N.D.	N.D.	N.D.	N.D.	N.D.	N.D.	N.D.	N.D.	N.D.	N.D.	N.D.	0	0	0	0	0	0	0	0	#DIV/0!	#DIV/0!	#DIV/0!	#DIV/0!	#DIV/0!	#DIV/0!	0	#DIV/0!
C08309	-	5-Methoxy-N,N-dimethyltryptamine	219.15	12.1312	N.D.	N.D.	N.D.	N.D.	N.D.	N.D.	N.D.	N.D.	N.D.	N.D.	N.D.	N.D.	N.D.	N.D.	N.D.	N.D.	N.D.	N.D.	N.D.	N.D.	N.D.	N.D.	N.D.	N.D.	0	0	0	0	0	0	0	0	#DIV/0!	#DIV/0!	#DIV/0!	#DIV/0!	#DIV/0!	#DIV/0!	0	#DIV/0!
C01118	-	o-Succinylhomoserine	220.081	26.1857	N.D.	N.D.	N.D.	N.D.	N.D.	N.D.	N.D.	N.D.	N.D.	N.D.	N.D.	N.D.	N.D.	N.D.	N.D.	N.D.	N.D.	N.D.	N.D.	N.D.	N.D.	N.D.	N.D.	N.D.	0	0	0	0	0	0	0	0	#DIV/0!	#DIV/0!	#DIV/0!	#DIV/0!	#DIV/0!	#DIV/0!	0	#DIV/0!
C00371	-	trans-Zeatin	220.12	12.7399	N.D.	N.D.	N.D.	N.D.	N.D.	N.D.	N.D.	N.D.	N.D.	N.D.	N.D.	N.D.	N.D.	N.D.	N.D.	N.D.	N.D.	N.D.	N.D.	N.D.	N.D.	N.D.	N.D.	N.D.	0	0	0	0	0	0	0	0	#DIV/0!	#DIV/0!	#DIV/0!	#DIV/0!	#DIV/0!	#DIV/0!	0	#DIV/0!
C00643	-	5-Hydroxytryptophan	221.093	14.6875	N.D.	N.D.	N.D.	N.D.	N.D.	N.D.	N.D.	N.D.	N.D.	N.D.	N.D.	N.D.	N.D.	N.D.	N.D.	N.D.	N.D.	N.D.	N.D.	N.D.	N.D.	N.D.	N.D.	N.D.	0	0	0	0	0	0	0	0	#DIV/0!	#DIV/0!	#DIV/0!	#DIV/0!	#DIV/0!	#DIV/0!	0	#DIV/0!
C01239	-	N-Acetylglucosylamine	221.114	13.0719	N.D.	N.D.	N.D.	N.D.	N.D.	N.D.	N.D.	N.D.	N.D.	N.D.	N.D.	N.D.	N.D.	N.D.	N.D.	N.D.	N.D.	N.D.	N.D.	N.D.	N.D.	N.D.	N.D.	N.D.	0	0	0	0	0	0	0	0	#DIV/0!	#DIV/0!	#DIV/0!	#DIV/0!	#DIV/0!	#DIV/0!	0	#DIV/0!
C00881	-	2'-Deoxycytidine	228.099	12.4742	N.D.	N.D.	N.D.	N.D.	N.D.	N.D.	N.D.	N.D.	N.D.	N.D.	N.D.	N.D.	N.D.	N.D.	N.D.	N.D.	N.D.	N.D.	N.D.	N.D.	N.D.	N.D.	N.D.	N.D.	0	0	0	0	0	0	0	0	#DIV/0!	#DIV/0!	#DIV/0!	#DIV/0!	#DIV/0!	#DIV/0!	0	#DIV/0!
-	-	N1,N8-Diacetylspermidine	230.187	13.4814	N.D.	N.D.	N.D.	N.D.	N.D.	N.D.	N.D.	N.D.	N.D.	N.D.	N.D.	N.D.	N.D.	N.D.	N.D.	N.D.	N.D.	N.D.	N.D.	N.D.	N.D.	N.D.	N.D.	N.D.	0	0	0	0	0	0	0	0	#DIV/0!	#DIV/0!	#DIV/0!	#DIV/0!	#DIV/0!	#DIV/0!	0	#DIV/0!
-	-	gamma-Glu-2AB	233.114	16.0497	N.D.	N.D.	N.D.	N.D.	N.D.	N.D.	N.D.	N.D.	N.D.	N.D.	N.D.	N.D.	N.D.	N.D.	N.D.	N.D.	N.D.	N.D.	N.D.	N.D.	N.D.	N.D.	N.D.	N.D.	0	0	0	0	0	0	0	0	#DIV/0!	#DIV/0!	#DIV/0!	#DIV/0!	#DIV/0!	#DIV/0!	0	#DIV/0!
C01598	-	Melatonin	233.128	25.5107	N.D.	N.D.	N.D.	N.D.	N.D.	N.D.	N.D.	N.D.	N.D.	N.D.	N.D.	N.D.	N.D.	N.D.	N.D.	N.D.	N.D.	N.D.	N.D.	N.D.	N.D.	N.D.	N.D.	N.D.	0	0	0	0	0	0	0	0	#DIV/0!	#DIV/0!	#DIV/0!	#DIV/0!	#DIV/0!	#DIV/0!	0	#DIV/0!
C00835	-	Sepiapterin	238.093	21.7702	N.D.	N.D.	N.D.	N.D.	N.D.	N.D.	N.D.	N.D.	N.D.	N.D.	N.D.	N.D.	N.D.	N.D.	N.D.	N.D.	N.D.	N.D.	N.D.	N.D.	N.D.	N.D.	N.D.	N.D.	0	0	0	0	0	0	0	0	#DIV/0!	#DIV/0!	#DIV/0!	#DIV/0!	#DIV/0!	#DIV/0!	0	#DIV/0!
C00491	-	Cystine	241.032	14.3002	N.D.	N.D.	N.D.	N.D.	N.D.	N.D.	N.D.	N.D.	N.D.	N.D.	N.D.	N.D.	N.D.	N.D.	N.D.	N.D.	N.D.	N.D.	N.D.	N.D.	N.D.	N.D.	N.D.	N.D.	0	0	0	0	0	0	0	0	#DIV/0!	#DIV/0!	#DIV/0!	#DIV/0!	#DIV/0!	#DIV/0!	0	#DIV/0!
C00884	-	Homocarnosine	241.13	9.39783	N.D.	N.D.	N.D.	N.D.	N.D.	N.D.	N.D.	N.D.	N.D.	N.D.	N.D.	N.D.	N.D.	N.D.	N.D.	N.D.	N.D.	N.D.	N.D.	N.D.	N.D.	N.D.	N.D.	N.D.	0	0	0	0	0	0	0	0	#DIV/0!	#DIV/0!	#DIV/0!	#DIV/0!	#DIV/0!	#DIV/0!	0	#DIV/0!
C01262	-	Anserine	241.13	9.33138	N.D.	N.D.	N.D.	N.D.	N.D.	N.D.	N.D.	N.D.	N.D.	N.D.	N.D.	N.D.	N.D.	N.D.	N.D.	N.D.	N.D.	N.D.	N.D.	N.D.	N.D.	N.D.	N.D.	N.D.	0	0	0	0	0	0	0	0	#DIV/0!	#DIV/0!	#DIV/0!	#DIV/0!	#DIV/0!	#DIV/0!	0	#DIV/0!
C03592	-	5-Methyl-2'-deoxycytidine	242.114	12.8727	N.D.	N.D.	N.D.	N.D.	N.D.	N.D.	N.D.	N.D.	N.D.	N.D.	N.D.	N.D.	N.D.	N.D.	N.D.	N.D.	N.D.	N.D.	N.D.	N.D.	N.D.	N.D.	N.D.	N.D.	0	0	0	0	0	0	0	0	#DIV/0!	#DIV/0!	#DIV/0!	#DIV/0!	#DIV/0!	#DIV/0!	0	#DIV/0!
C00299	-	Uridine	245.077	25.6256	N.D.	N.D.	N.D.	N.D.	N.D.	N.D.	N.D.	N.D.	N.D.	N.D.	N.D.	N.D.	N.D.	N.D.	N.D.	N.D.	N.D.	N.D.	N.D.	N.D.	N.D.	N.D.	N.D.	N.D.	0	0	0	0	0	0	0	0	#DIV/0!	#DIV/0!	#DIV/0!	#DIV/0!	#DIV/0!	#DIV/0!	0	#DIV/0!
C04137	-	Octopine	247.141	13.9904	N.D.	N.D.	N.D.	N.D.	N.D.	N.D.	N.D.	N.D.	N.D.	N.D.	N.D.	N.D.	N.D.	N.D.	N.D.	N.D.	N.D.	N.D.	N.D.	N.D.	N.D.	N.D.	N.D.	N.D.	0	0	0	0	0	0	0	0	#DIV/0!	#DIV/0!	#DIV/0!	#DIV/0!	#DIV/0!	#DIV/0!	0	#DIV/0!
C00669	-	gamma-Glu-cys	251.069	16.4213	N.D.	N.D.	N.D.	N.D.	N.D.	N.D.	N.D.	N.D.	N.D.	N.D.	N.D.	N.D.	N.D.	N.D.	N.D.	N.D.	N.D.	N.D.	N.D.	N.D.	N.D.	N.D.	N.D.	N.D.	0	0	0	0	0	0	0	0	#DIV/0!	#DIV/0!	#DIV/0!	#DIV/0!	#DIV/0!	#DIV/0!	0	#DIV/0!
C06470	-	Muramate	252.109	14.256	N.D.	N.D.	N.D.	N.D.	N.D.	N.D.	N.D.	N.D.	N.D.	N.D.	N.D.	N.D.	N.D.	N.D.	N.D.	N.D.	N.D.	N.D.	N.D.	N.D.	N.D.	N.D.	N.D.	N.D.	0	0	0	0	0	0	0	0	#DIV/0!	#DIV/0!	#DIV/0!	#DIV/0!	#DIV/0!	#DIV/0!	0	#DIV/0!
C05198	-	5'-Deoxyadenosine	252.11	12.7732	N.D.	N.D.	N.D.	N.D.	N.D.	N.D.	N.D.	N.D.	N.D.	N.D.	N.D.	N.D.	N.D.	N.D.	N.D.	N.D.	N.D.	N.D.	N.D.	N.D.	N.D.	N.D.	N.D.	N.D.	0	0	0	0	0	0	0	0	#DIV/0!	#DIV/0!	#DIV/0!	#DIV/0!	#DIV/0!	#DIV/0!	0	#DIV/0!
C01736	-	Purine riboside	253.093	16.0819	N.D.	N.D.	N.D.	N.D.	N.D.	N.D.	N.D.	N.D.	N.D.	N.D.	N.D.	N.D.	N.D.	N.D.	N.D.	N.D.	N.D.	N.D.	N.D.	N.D.	N.D.	N.D.	N.D.	N.D.	0	0	0	0	0	0	0	0	#DIV/0!	#DIV/0!	#DIV/0!	#DIV/0!	#DIV/0!	#DIV/0!	0	#DIV/0!
C05512	-	2'-Deoxyinosine	253.103	21.903	N.D.	N.D.	N.D.	N.D.	N.D.	N.D.	N.D.	N.D.	N.D.	N.D.	N.D.	N.D.	N.D.	N.D.	N.D.	N.D.	N.D.	N.D.	N.D.	N.D.	N.D.	N.D.	N.D.	N.D.	0	0	0	0	0	0	0	0	#DIV/0!	#DIV/0!	#DIV/0!	#DIV/0!	#DIV/0!	#DIV/0!	0	#DIV/0!
C04874	-	7,8-Dihydroneopterin	256.105	14.4552	N.D.	N.D.	N.D.	N.D.	N.D.	N.D.	N.D.	N.D.	N.D.	N.D.	N.D.	N.D.	N.D.	N.D.	N.D.	N.D.	N.D.	N.D.	N.D.	N.D.	N.D.	N.D.	N.D.	N.D.	0	0	0	0	0	0	0	0	#DIV/0!	#DIV/0!	#DIV/0!	#DIV/0!	#DIV/0!	#DIV/0!	0	#DIV/0!
C03795	-	N6-Methyl-2'-deoxyadenosine	266.126	13.1826	N.D.	N.D.	N.D.	N.D.	N.D.	N.D.	N.D.	N.D.	N.D.	N.D.	N.D.	N.D.	N.D.	N.D.	N.D.	N.D.	N.D.	N.D.	N.D.	N.D.	N.D.	N.D.	N.D.	N.D.	0	0	0	0	0	0	0	0	#DIV/0!	#DIV/0!	#DIV/0!	#DIV/0!	#DIV/0!	#DIV/0!	0	#DIV/0!
C00330	-	2'-Deoxyguanosine	268.105	14.8315	N.D.	N.D.	N.D.	N.D.	N.D.	N.D.	N.D.	N.D.	N.D.	N.D.	N.D.	N.D.	N.D.	N.D.	N.D.	N.D.	N.D.	N.D.	N.D.	N.D.	N.D.	N.D.	N.D.	N.D.	0	0	0	0	0	0	0	0	#DIV/0!	#DIV/0!	#DIV/0!	#DIV/0!	#DIV/0!	#DIV/0!	0	#DIV/0!
C01817	-	Homocystine	269.062	12.6957	N.D.	N.D.	N.D.	N.D.	N.D.	N.D.	N.D.	N.D.	N.D.	N.D.	N.D.	N.D.	N.D.	N.D.	N.D.	N.D.	N.D.	N.D.	N.D.	N.D.	N.D.	N.D.	N.D.	N.D.	0	0	0	0	0	0	0	0	#DIV/0!	#DIV/0!	#DIV/0!	#DIV/0!	#DIV/0!	#DIV/0!	0	#DIV/0!
C01425	-	Glu-Glu	277.104	14.2007	N.D.	N.D.	N.D.	N.D.	N.D.	N.D.	N.D.	N.D.	N.D.	N.D.	N.D.	N.D.	N.D.	N.D.	N.D.	N.D.	N.D.	N.D.	N.D.	N.D.	N.D.	N.D.	N.D.	N.D.	0	0	0	0	0	0	0	0	#DIV/0!	#DIV/0!	#DIV/0!	#DIV/0!	#DIV/0!	#DIV/0!	0	#DIV/0!
C01762	-	Xanthosine	285.083	24.5146	N.D.	N.D.	N.D.	N.D.	N.D.	N.D.	N.D.	N.D.	N.D.	N.D.	N.D.	N.D.	N.D.	N.D.	N.D.	N.D.	N.D.	N.D.	N.D.	N.D.	N.D.	N.D.	N.D.	N.D.	0	0	0	0	0	0	0	0	#DIV/0!	#DIV/0!	#DIV/0!	#DIV/0!	#DIV/0!	#DIV/0!	0	#DIV/0!
-	-	Ophthalmate	290.135	16.779	N.D.	N.D.	N.D.	N.D.	N.D.	N.D.	N.D.	N.D.	N.D.	N.D.	N.D.	N.D.	N.D.	N.D.	N.D.	N.D.	N.D.	N.D.	N.D.	N.D.	N.D.	N.D.	N.D.	N.D.	0	0	0	0	0	0	0	0	#DIV/0!	#DIV/0!	#DIV/0!	#DIV/0!	#DIV/0!	#DIV/0!	0	#DIV/0!
C01670	-	N-alpha-Benzenolarginine ethylester	307.178	13.7802	N.D.	N.D.	N.D.	N.D.	N.D.	N.D.	N.D.	N.D.	N.D.	N.D.	N.D.	N.D.	N.D.	N.D.	N.D.	N.D.	N.D.	N.D.	N.D.	N.D.	N.D.	N.D.	N.D.	N.D.	0	0	0	0	0	0	0	0	#DIV/0!	#DIV/0!	#DIV/0!	#DIV/0!	#DIV/0!	#DIV/0!	0	#DIV/0!
C02515	-	3-Iodotyrosine	307.978	15.4954	N.D.	N.D.	N.D.	N.D.	N.D.	N.D.	N.D.	N.D.	N.D.	N.D.	N.D.	N.D.	N.D.	N.D.	N.D.	N.D.	N.D.	N.D.	N.D.	N.D.	N.D.	N.D.	N.D.	N.D.	0	0	0	0	0	0	0	0	#DIV/0!	#DIV/0!	#DIV/0!	#DIV/0!	#DIV/0!	#DIV/0!	0	#DIV/0!
-	-	Phe-Phe	313.155	14.256	N.D.	N.D.	N.D.	N.D.	N.D.	N.D.	N.D.	N.D.	N.D.	N.D.	N.D.	N.D.	N.D.	N.D.	N.D.	N.D.	N.D.	N.D.	N.D.	N.D.	N.D.	N.D.	N.D.	N.D.	0	0	0	0	0	0	0	0	#DIV/0!	#DIV/0!	#DIV/0!	#DIV/0!	#DIV/0!	#DIV/0!	0	#DIV/0!
C01081	-	Thiamine monophosphate	345.081	14.0568	N.D.	N.D.	N.D.	N.D.	N.D.	N.D.	N.D.	N.D.	N.D.	N.D.	N.D.	N.D.	N.D.	N.D.	N.D.	N.D.	N.D.	N.D.	N.D.	N.D.	N.D.	N.D.	N.D.	N.D.	0	0	0	0	0	0	0	0	#DIV/0!	#DIV/0!	#DIV/0!	#DIV/0!	#DIV/0!	#DIV/0!	0	#DIV/0!
C02890	-	Tetrahydropalmatine	356.187	14.7872	N.D.	N.D.	N.D.	N.D.	N.D.	N.D.	N.D.	N.D.	N.D.	N.D.	N.D.	N.D.	N.D.	N.D.	N.D.	N.D.	N.D.	N.D.	N.D.	N.D.	N.D.	N.D.	N.D.	N.D.	0	0	0	0	0	0	0	0	#DIV/0!	#DIV/0!	#DIV/0!	#DIV/0!	#DIV/0!	#DIV/0!	0	#DIV/0!
C03958	-	TRH	363.177	14.0679	N.D.	N.D.	N.D.	N.D.	N.D.	N.D.	N.D.	N.D.	N.D.	N.D.	N.D.	N.D.	N.D.	N.D.	N.D.	N.D.	N.D.	N.D.	N.D.	N.D.	N.D.	N.D.	N.D.	N.D.	0	0	0	0	0	0	0	0	#DIV/0!	#DIV/0!	#DIV/0!	#DIV/0!	#DIV/0!	#DIV/0!	0	#DIV/0!
C11331	-	Leu-Leu-Tyr	408.25	15.3737	N.D.	N.D.	N.D.	N.D.	N.D.	N.D.	N.D.	N.D.	N.D.	N.D.	N.D.	N.D.	N.D.	N.D.	N.D.	N.D.	N.D.	N.D.	N.D.	N.D.	N.D.	N.D.	N.D.	N.D.	0	0	0	0	0	0	0	0	#DIV/0!	#DIV/0!	#DIV/0!	#DIV/0!	#DIV/0!	#DIV/0!	0	#DIV/0!
C01060	-	3,5-Diiodo-tyrosine	433.876	16.0709	N.D.	N.D.	N.D.	N.D.	N.D.	N.D.	N.D.	N.D.	N.D.	N.D.	N.D.	N.D.	N.D.	N.D.	N.D.	N.D.	N.D.	N.D.	N.D.	N.D.	N.D.	N.D.	N.D.	N.D.	0	0	0	0	0	0	0	0	#DIV/0!	#DIV/0!	#DIV/0!	#DIV/0!	#DIV/0!	#DIV/0!	0	#DIV/0!
C00440	-	5-Methyltetrahydrofolate	460.192	15.3183	N.D.	N.D.	N.D.	N.D.	N.D.	N.D.	N.D.	N.D.	N.D.	N.D.	N.D.	N.D.	N.D.	N.D.	N.D.	N.D.	N.D.	N.D.	N.D.	N.D.	N.D.	N.D.	N.D.	N.D.	0	0	0	0	0	0	0	0	#DIV/0!	#DIV/0!	#DIV/0!	#DIV/0!	#DIV/0!	#DIV/0!	0	#DIV/0!
C02465	-	3,3',5-Triiodothyronine	651.8	17.6535	N.D.	N.D.	N.D.	N.D.	N.D.	N.D.	N.D.	N.D.	N.D.	N.D.	N.D.	N.D.	N.D.	N.D.	N.D.	N.D.	N.D.	N.D.	N.D.	N.D.	N.D.	N.D.	N.D.	N.D.	0	0	0	0	0	0	0	0	#DIV/0!	#DIV/0!	#DIV/0!	#DIV/0!	#DIV/0!	#DIV/0!	0	#DIV/0!

## Sheet: Fig. 4b
Hours	wFF	wRF	KFF	KRF
0	100	100	100	100
7.5				96.875
14				93.75
14.5			96.875	90.625
15.75		96.875
19		93.75
27.5			93.75
32.5		90.625
34.25			90.625
35.5				87.5
38.25	96.875
40		87.5
41.25		84.375
41.75		81.25
46				84.375
48		78.125
51.75				81.25
52.25				78.125
53.5				75
56.25		75
59.25		71.875
61	93.75
66.25			87.5
67.25			84.375
67.5		68.75
68.25				71.875
69.75		65.625
70.5		62.5
70.75		59.375
72.5		56.25
72.75			81.25
73	90.625
73.25			78.125
75.25		53.125
76.5	87.5
77.5		50
77.75		46.875
80.5			75
81.25	84.375
81.5		43.75
83.5	81.25
83.75			71.875
84	78.125
84.5	75
84.75	71.875			68.75
86		40.625
86.25		37.5
87		34.375
87.25	68.75
87.75		31.25
88.5				65.625
90		28.125
90.25	65.625
91				62.5
92.5				59.375
93.25			68.75
93.5		25
94.25	59.375	21.875
94.5				56.25
96.25	56.25
96.5		18.75
96.75	53.125		65.625
97.5	46.875
99.25			62.5
101				53.125
102.5				50
103.75			59.375
104.75		15.625
106				46.875
107		12.5
108.25		9.375
108.5	43.75
109.25				43.75
110.5			56.25
111.5	40.625
115.25				40.625
117.75	37.5
118.75			53.125
119.25	34.375
121	31.25
123				37.5
123.5			46.875
124.25				34.375
128.25	28.125
130.5			43.75
134.25	25
137.5		6.25
138.25			37.5
139.5			34.375
145			31.25
145.75	18.75
146				31.25
146.25				28.125
146.75	15.625
150.75		3.125
152	12.5
155	9.375
155.25				25
159.5				21.875
161	6.25
164.75				18.75
166.25			28.125
174.25				15.625
177.25			25
178			21.875
181.25				12.5
182.25		0	18.75
184.75	3.125
185	0		15.625
190.75				9.375
193.75				3.125
209.25				0
227.75			12.5
240.5			9.375
249.5			6.25
255.25			3.125
256.5			0

## Sheet: Fig.5a
Head			Fat body			Testes
0.86	1	1.17	0.73	0.67	0.96	5.86	6.92	10.8

## Sheet: Fig.5d
	Control			RS
1 hour	0.405082	2.00361	0.591311	2.7157	3.03178	2.4128
5 hours	1.11149	0.860395	1.02812	2.17328	2.57415	3.65518
10 hours	0.996327	0.861512	1.14216	3.09	2.7245	3.22729
12 hours later	0.839385	0.85294	1.30767	0.66038	0.407704	0.622239

[truncated: 16 more sheets: Fig.5e, Fig.5g, Fig.6a, Fig.6b, Sup. Fig. 1c, Sup. Fig. 1d, Sup. Fig. 1e, Sup.Fig.1g, Sup.Fig.2c, Sup.Fig.2f, Sup.Fig.5d, Sup.Fig.7a, Sup.Fig.7b, Sup.Fig.7c, Sup.Fig.7d, Sup.Fig.7e]
